# Supplementary material for: The SMC5/6 complex prevents genotoxicity upon APOBEC3A-mediated replication stress
Source: EMBO J. 2024 Jun 17;43(15):3240–55. doi: 10.1038/s44318-024-00137-x (PMC11294446; doi:10.1038/s44318-024-00137-x)
Supplement: Supplementary file 4 — Dataset EV1 [file 44318_2024_137_MOESM4_ESM.xlsx]

## Sheet: Mageck untreated v. dox day 15
id	num	neg|score	neg|p-value	neg|fdr	neg|rank	neg|good sgrna	neg|lfc		Table S1 was generated using the publicly available CRISPR screen analysis tool Model-based Analysis of Genome-wide CRISPR/Cas9 Knockout (MAGeCK version 0.5.9.5) where the counts were normalized to the 1000 non-targeting control sgRNA contained in the Brunello library.
RPN2	4	1.1383e-06	2.5901e-07	0.000141	1	4	-4.7452
BRSK2	4	3.4613e-06	2.5901e-07	0.000141	2	2	-3.5986
PSMB4	4	5.5918e-06	2.5901e-07	0.000141	3	4	-3.8018
CT47A12	4	8.3202e-06	2.5901e-07	0.000141	4	4	-4.8049
SS18L2	4	1.5477e-05	2.5901e-07	0.000141	5	4	-3.8475
SLC35E4	4	2.0037e-05	2.5901e-07	0.000141	6	4	-5.2409
RPL18	4	2.3266e-05	2.5901e-07	0.000141	7	4	-2.5897
ACADVL	4	2.598e-05	2.5901e-07	0.000141	8	2	-0.085586
FRAT1	4	2.9003e-05	2.5901e-07	0.000141	9	4	-3.9697
IARS	4	3.3875e-05	2.5901e-07	0.000141	10	4	-3.711
MBD6	4	3.6546e-05	2.5901e-07	0.000141	11	4	-2.9596
SNRNP200	4	4.0676e-05	2.5901e-07	0.000141	12	3	-4.8961
PSMB1	4	5.0874e-05	2.5901e-07	0.000141	13	4	-3.3368
AQR	4	6.3667e-05	2.5901e-07	0.000141	14	4	-3.0029
RPAP2	4	6.8385e-05	2.5901e-07	0.000141	15	4	-3.0568
CACNG7	4	7.7938e-05	2.5901e-07	0.000141	16	3	-1.7054
CRACR2A	4	8.8683e-05	2.5901e-07	0.000141	17	4	-3.6449
CIAO1	4	9.274e-05	2.5901e-07	0.000141	18	4	-3.2981
SETDB1	4	9.5183e-05	2.5901e-07	0.000141	19	3	-3.9532
DNM2	4	9.8363e-05	2.5901e-07	0.000141	20	4	-2.9639
MRPL3	4	0.00011467	2.5901e-07	0.000141	21	3	-4.3617
SCFD1	4	0.00011918	2.5901e-07	0.000141	22	3	-4.3264
IMMT	4	0.00012266	2.5901e-07	0.000141	23	4	-3.3694
LRRC25	4	0.00012989	2.5901e-07	0.000141	24	3	-0.83564
UBE2N	4	0.00014072	2.5901e-07	0.000141	25	4	-2.3317
AIFM1	4	0.00014126	2.5901e-07	0.000141	26	4	-2.8178
ZAR1	4	0.00014431	2.5901e-07	0.000141	27	4	-2.7059
SUPT4H1	4	0.00014972	2.5901e-07	0.000141	28	4	-2.5485
KAT5	3	0.00015809	2.5901e-07	0.000141	29	3	-4.206
MGAT4B	4	0.00018025	2.5901e-07	0.000141	30	4	-4.6888
PXMP4	4	0.00018185	2.5901e-07	0.000141	31	1	0.44505
TMEM258	4	0.00020599	2.5901e-07	0.000141	32	4	-4.2369
ATP6AP1	4	0.0002063	2.5901e-07	0.000141	33	4	-3.1375
CCT2	4	0.00020886	2.5901e-07	0.000141	34	4	-3.1584
HSPA9	4	0.0002094	2.5901e-07	0.000141	35	4	-3.4982
FCGR1B	4	0.00022136	7.7704e-07	0.000252	36	4	-3.7896
DHX37	4	0.00022302	7.7704e-07	0.000252	37	4	-3.9556
YKT6	4	0.00022435	7.7704e-07	0.000252	38	4	-2.9521
CHAF1A	4	0.00022518	7.7704e-07	0.000252	39	4	-3.6952
PLXNB3	4	0.0002338	7.7704e-07	0.000252	40	2	-0.32095
TMEM178A	4	0.0002381	7.7704e-07	0.000252	41	3	-4.1267
CHAT	4	0.0002427	7.7704e-07	0.000252	42	4	-3.8342
NDNL2	4	0.00024523	7.7704e-07	0.000252	43	4	-3.2048
GINS3	4	0.00025906	7.7704e-07	0.000252	44	3	-3.4593
UBL5	4	0.00026782	7.7704e-07	0.000252	45	4	-2.4358
CLDN14	4	0.00026975	7.7704e-07	0.000252	46	3	-4.6451
KANSL3	4	0.00027446	7.7704e-07	0.000252	47	4	-2.1777
PSMD11	4	0.00028367	7.7704e-07	0.000252	48	4	-3.6236
ARAP1	4	0.00028575	7.7704e-07	0.000252	49	3	-1.755
MOCS3	4	0.00028961	7.7704e-07	0.000252	50	4	-2.3325
TBCC	4	0.00030168	7.7704e-07	0.000252	51	3	-3.3923
XPO1	3	0.00030945	7.7704e-07	0.000252	52	3	-3.0673
CCT3	4	0.00031536	7.7704e-07	0.000252	53	3	-3.4981
ERCC3	4	0.00032655	7.7704e-07	0.000252	54	4	-2.5093
GRIN2C	4	0.00033392	7.7704e-07	0.000252	55	3	-3.2959
C1GALT1C1	4	0.0003377	7.7704e-07	0.000252	56	3	-1.5671
CCT7	4	0.00035054	7.7704e-07	0.000252	57	4	-2.5437
FNTA	4	0.00035643	7.7704e-07	0.000252	58	4	-2.5138
PPIAL4E	4	0.00035973	1.2951e-06	0.000349	59	4	-3.3611
TCP10	4	0.00036233	1.2951e-06	0.000349	60	3	-3.9764
YARS	4	0.00036322	1.2951e-06	0.000349	61	4	-2.806
CNOT3	3	0.00036618	7.7704e-07	0.000252	62	3	-3.2916
PGBD5	4	0.00036872	1.2951e-06	0.000349	63	4	-3.2488
PTGFRN	4	0.00037358	1.2951e-06	0.000349	64	4	-3.8137
ATP6V1G1	4	0.00037539	1.2951e-06	0.000349	65	3	-3.9849
SPRED2	4	0.00038964	1.2951e-06	0.000349	66	3	-1.1158
KIAA1551	4	0.00039359	1.2951e-06	0.000349	67	4	-4.3538
RYR2	4	0.00040314	1.2951e-06	0.000349	68	2	-2.8457
HUWE1	4	0.00040704	1.2951e-06	0.000349	69	4	-2.2328
PPA1	4	0.00043172	1.2951e-06	0.000349	70	4	-3.8795
MAP1S	4	0.00044159	1.2951e-06	0.000349	71	1	0.20829
RPSA	4	0.00044319	1.5541e-06	0.000413	72	3	-3.1068
SENP6	4	0.00045324	1.8131e-06	0.000475	73	4	-4.0098
SLC16A12	4	0.00049353	2.8491e-06	0.000726	74	3	-1.3277
ECEL1	4	0.00049429	2.8491e-06	0.000726	75	4	-2.6265
FIBIN	4	0.00051008	3.3672e-06	0.000825	76	3	-3.8222
PABPC1L	4	0.00051334	3.3672e-06	0.000825	77	2	-2.7166
FGF12	4	0.00051619	3.3672e-06	0.000825	78	3	-3.6922
TBC1D3	4	0.00052484	5.4393e-06	0.001224	79	3	-3.5161
TAF1B	4	0.00052649	5.4393e-06	0.001224	80	4	-3.7955
MRE11A	4	0.00053111	5.4393e-06	0.001224	81	4	-2.216
DNAJC6	4	0.00054547	5.4393e-06	0.001224	82	3	-0.66515
HES3	4	0.00054587	5.4393e-06	0.001224	83	3	-3.946
RPL12	4	0.00055255	5.9573e-06	0.001224	84	3	-3.0072
SNAPC2	4	0.00055307	5.9573e-06	0.001224	85	4	-2.0063
PHKA2	4	0.00055845	5.9573e-06	0.001224	86	3	-3.5761
PSMD3	4	0.00055885	5.9573e-06	0.001224	87	4	-3.6459
RRP1	4	0.00056151	5.9573e-06	0.001224	88	3	-3.2485
PLRG1	4	0.00056611	5.9573e-06	0.001224	89	4	-2.9291
CKAP5	4	0.00056631	5.9573e-06	0.001224	90	4	-3.1451
TFDP1	4	0.00058014	5.9573e-06	0.001224	91	3	-4.2124
CCDC59	4	0.00058014	5.9573e-06	0.001224	92	2	-2.6023
SCAF8	4	0.00058036	5.9573e-06	0.001224	93	4	-4.3323
EIF3D	4	0.00058523	6.4753e-06	0.001238	94	4	-2.738
ZNF329	4	0.00059741	6.4753e-06	0.001238	95	1	-0.10794
RPL10A	4	0.0006145	6.4753e-06	0.001238	96	4	-3.5895
KCTD13	4	0.00061842	6.4753e-06	0.001238	97	4	-4.1906
RAD9A	4	0.00062061	6.4753e-06	0.001238	98	4	-3.6529
MAU2	4	0.00063293	6.9933e-06	0.001238	99	4	-3.729
SMPD2	4	0.0006367	6.9933e-06	0.001238	100	4	-2.0274
SLC25A25	4	0.00064486	6.9933e-06	0.001238	101	4	-3.1081
LOC102724862	4	0.00064665	6.9933e-06	0.001238	102	4	-3.0761
GPR89A	4	0.00064857	6.9933e-06	0.001238	103	3	-3.022
RBFOX1	4	0.00064934	6.9933e-06	0.001238	104	1	0.011923
PTP4A1	4	0.00066218	6.9933e-06	0.001238	105	4	-3.7484
USP17L28	4	0.00067786	6.9933e-06	0.001238	106	4	-2.3577
NSG1	4	0.00068996	7.5113e-06	0.001317	107	2	-3.2671
TIMELESS	4	0.00069065	8.5474e-06	0.001446	108	3	-3.3481
TICRR	4	0.00069065	8.5474e-06	0.001446	109	4	-3.361
RBM8A	4	0.00069065	8.5474e-06	0.001446	110	3	-3.1782
SMC2	4	0.00069065	8.5474e-06	0.001446	111	4	-3.3137
IPO5	4	0.00069161	9.0654e-06	0.001481	112	2	-2.9503
SMIM20	4	0.00070128	9.0654e-06	0.001481	113	4	-1.3753
DIS3L2	4	0.00071127	9.5834e-06	0.001489	114	3	-3.4465
PRPF6	4	0.00071165	9.5834e-06	0.001489	115	4	-2.0214
EIF2S1	4	0.00071414	9.5834e-06	0.001489	116	3	-3.5282
CREBZF	4	0.00072465	1.0619e-05	0.001526	117	4	-2.5202
KCNAB3	4	0.00075321	1.0619e-05	0.001526	118	2	-0.73292
GFRA4	4	0.00077165	1.0619e-05	0.001526	119	4	-2.1342
KCNAB2	4	0.00078526	1.1138e-05	0.001526	120	3	-3.5808
CLDN6	4	0.00078701	1.1138e-05	0.001526	121	2	-2.2718
NDC1	4	0.00078765	1.1138e-05	0.001526	122	4	-2.7554
CEP162	4	0.00080514	1.1138e-05	0.001526	123	2	-0.641
CBWD5	4	0.00080918	1.1138e-05	0.001526	124	4	-4.107
DOCK6	4	0.00083656	1.1138e-05	0.001526	125	3	-3.5218
CHAF1B	4	0.0008397	1.1138e-05	0.001526	126	4	-2.0935
PRIM1	4	0.00084082	1.1138e-05	0.001526	127	3	-3.5329
ATP9A	4	0.00085704	1.1138e-05	0.001526	128	4	-4.0801
UPK1B	4	0.00085707	1.1138e-05	0.001526	129	2	-1.8836
ALDOA	4	0.00087749	1.1656e-05	0.001526	130	4	-3.0927
SMDT1	4	0.00087917	1.1656e-05	0.001526	131	4	-2.9856
INTS4	4	0.00088868	1.1656e-05	0.001526	132	3	-3.3297
GALE	3	0.00089745	6.4753e-06	0.001238	133	3	-3.5755
TPGS2	4	0.00090723	1.1656e-05	0.001526	134	2	-2.7759
KLHL36	4	0.00090781	1.1656e-05	0.001526	135	4	-1.9924
DDX10	4	0.00090877	1.1656e-05	0.001526	136	4	-2.8808
LRRC75B	4	0.00090917	1.1656e-05	0.001526	137	4	-2.9933
RUNX1	4	0.00092505	1.1656e-05	0.001526	138	4	-2.1647
ODF3B	4	0.00096092	1.1656e-05	0.001526	139	2	-0.51241
LSM8	4	0.00097595	1.2174e-05	0.001531	140	4	-2.7055
HBQ1	4	0.00099415	1.2174e-05	0.001531	141	4	-2.0528
P2RX1	4	0.00099994	1.2174e-05	0.001531	142	2	-2.8552
C9orf9	4	0.0010128	1.2174e-05	0.001531	143	2	-2.3673
IGBP1	4	0.0010138	1.2174e-05	0.001531	144	2	-2.6142
TWISTNB	4	0.0010325	1.321e-05	0.00165	145	4	-3.8937
IMPG1	4	0.0010528	1.3728e-05	0.001671	146	3	-3.3906
MYL12B	4	0.0010632	1.3728e-05	0.001671	147	2	-2.8677
ZNF649	4	0.0010648	1.3728e-05	0.001671	148	1	0.057793
IFRD1	4	0.0010662	1.3728e-05	0.001671	149	2	-3.084
BCS1L	4	0.0010993	1.4246e-05	0.001702	150	4	-2.5186
C7	4	0.0011012	1.4246e-05	0.001702	151	4	-2.8229
WNT10A	4	0.0011167	1.4246e-05	0.001702	152	4	-3.4543
DCTN6	4	0.0011346	1.4764e-05	0.001731	153	3	-3.6821
RNF34	4	0.0011533	1.4764e-05	0.001731	154	4	-3.7036
C11orf44	4	0.0011686	1.5282e-05	0.001762	155	2	-2.0582
ADSL	4	0.0011723	1.5282e-05	0.001762	156	4	-2.377
UTP6	4	0.001175	1.58e-05	0.001762	157	3	-2.9542
RPL7	4	0.001175	1.58e-05	0.001762	158	3	-2.8244
POLR3A	4	0.001175	1.58e-05	0.001762	159	3	-2.8442
RPS6	4	0.001175	1.58e-05	0.001762	160	3	-3.0383
ANXA8L1	4	0.0011914	1.58e-05	0.001762	161	3	-3.2063
PCID2	4	0.001217	1.6318e-05	0.001762	162	4	-3.1662
PYDC1	4	0.0012205	1.6318e-05	0.001762	163	1	-0.19537
WDR3	4	0.0012238	1.6318e-05	0.001762	164	4	-2.1801
ATR	4	0.0012252	1.6318e-05	0.001762	165	4	-3.0325
KRTAP6-1	4	0.001229	1.6318e-05	0.001762	166	2	-2.592
RRN3	4	0.0012486	1.6318e-05	0.001762	167	3	-2.4815
TIMM23	4	0.0012521	1.6318e-05	0.001762	168	3	-3.0195
KDELR1	4	0.0012724	1.6836e-05	0.001808	169	3	-1.5245
MYH1	4	0.0013243	1.839e-05	0.001953	170	2	-0.51352
CIPC	4	0.0013386	1.839e-05	0.001953	171	2	-2.7273
CAPZB	4	0.0013414	1.8908e-05	0.001975	172	3	-3.3222
ITGAL	4	0.0013443	1.8908e-05	0.001975	173	4	-2.0271
CALCA	4	0.001348	1.8908e-05	0.001975	174	3	-3.3423
DNAJC5B	4	0.0013523	1.9426e-05	0.002018	175	2	-2.9388
NAT8	4	0.0013762	2.098e-05	0.002168	176	3	-0.98092
PRUNE	4	0.0013795	2.1498e-05	0.002209	177	3	-2.8089
GTPBP4	4	0.0013835	2.2534e-05	0.002303	178	3	-3.4109
TOMM34	4	0.0014123	2.3052e-05	0.002307	179	4	-3.9233
NEURL2	4	0.0014152	2.3052e-05	0.002307	180	3	-3.573
LDHAL6A	3	0.0014217	6.9933e-06	0.001238	181	2	-0.65758
ATP9B	4	0.0014256	2.3052e-05	0.002307	182	4	-1.7564
T	4	0.0014281	2.3052e-05	0.002307	183	1	-0.19358
USP17L11	4	0.0014313	2.357e-05	0.002334	184	3	-3.3214
RUVBL1	4	0.0014315	2.357e-05	0.002334	185	4	-2.8178
MAST3	4	0.00148	2.6678e-05	0.002615	186	2	-0.56271
EMG1	4	0.0014971	2.9786e-05	0.002867	187	3	-2.8068
CTR9	4	0.0015247	3.0304e-05	0.002867	188	3	-2.8763
RFPL1	4	0.0015308	3.0304e-05	0.002867	189	3	-3.617
SEMA5B	4	0.0015319	3.0304e-05	0.002867	190	3	-2.724
VPS33B	4	0.0015325	3.0304e-05	0.002867	191	4	-2.4362
NOL9	4	0.0015538	3.0304e-05	0.002867	192	3	-3.1277
WDR25	4	0.0015565	3.0304e-05	0.002867	193	3	-3.2751
PLK1	3	0.0015722	9.0654e-06	0.001481	194	3	-2.6875
STK17B	4	0.0015838	3.0822e-05	0.002874	195	2	-0.96249
TUFM	4	0.001586	3.0822e-05	0.002874	196	3	-2.8265
EIF1AD	4	0.0015861	3.0822e-05	0.002874	197	3	-2.7428
TUBGCP2	3	0.0015924	9.0654e-06	0.001481	198	3	-3.0634
POLR2C	4	0.0016042	3.134e-05	0.002908	199	4	-2.4823
RNASET2	4	0.0016234	3.2895e-05	0.003037	200	4	-2.1453
FUK	4	0.0016357	3.7039e-05	0.003386	201	1	0.11596
TFPI	4	0.0016876	3.7557e-05	0.003386	202	3	-2.6649
RPP21	4	0.0017118	3.7557e-05	0.003386	203	4	-2.0049
KRTAP13-4	4	0.0017146	3.7557e-05	0.003386	204	4	-3.0324
PCNA	3	0.0017214	9.5834e-06	0.001489	205	3	-2.0442
POLR2L	3	0.0017214	9.5834e-06	0.001489	206	3	-2.0442
DHFR	3	0.0017214	9.5834e-06	0.001489	207	3	-2.35
METTL22	4	0.0017227	3.8075e-05	0.003417	208	3	-3.2675
C1QTNF5	4	0.0017395	4.1183e-05	0.003661	209	3	-0.87278
RTEL1	4	0.0017489	4.1183e-05	0.003661	210	3	-2.6376
ANO8	4	0.0017914	4.1701e-05	0.00369	211	2	-0.50825
CDK1	3	0.0017929	1.0101e-05	0.001526	212	3	-2.0816
NEIL3	4	0.0018027	4.2737e-05	0.003764	213	4	-1.3827
DDX21	4	0.001823	4.6881e-05	0.003996	214	4	-2.6851
HMGCS1	4	0.001823	4.6881e-05	0.003996	215	4	-3.3692
RPL24	4	0.001823	4.6881e-05	0.003996	216	4	-2.9634
MRPL57	4	0.0018245	4.6881e-05	0.003996	217	3	-2.5475
KARS	4	0.0018248	4.6881e-05	0.003996	218	3	-2.8406
KRT80	4	0.0018433	4.6881e-05	0.003996	219	2	-0.97003
TRAPPC2L	4	0.0018702	4.7399e-05	0.003996	220	3	-3.8138
PSMD6	4	0.001894	4.8953e-05	0.003996	221	3	-2.9544
WDR75	4	0.0018972	4.8953e-05	0.003996	222	2	-2.2091
MS4A8	4	0.0019026	4.8953e-05	0.003996	223	2	-2.8155
HUS1	4	0.0019416	4.9471e-05	0.003996	224	4	-3.1084
PRG3	4	0.0019471	4.9471e-05	0.003996	225	2	-0.4116
AKIRIN2	4	0.0019517	4.9471e-05	0.003996	226	3	-3.5666
SPDYE2	4	0.001962	5.0507e-05	0.003996	227	4	-2.6476
PELI2	4	0.0019876	5.0507e-05	0.003996	228	4	-2.8136
ATP5J2	4	0.0019945	5.1025e-05	0.003996	229	4	-1.5636
GLTSCR2	4	0.0019958	5.1025e-05	0.003996	230	3	-2.7872
GIN1	4	0.001999	5.1025e-05	0.003996	231	3	-1.1494
GMNN	4	0.0019994	5.1025e-05	0.003996	232	4	-2.2357
PSMG2	4	0.0020009	5.1025e-05	0.003996	233	4	-2.3593
TSHB	4	0.0020088	5.1025e-05	0.003996	234	4	-1.9004
ALKBH7	4	0.0020117	5.1025e-05	0.003996	235	3	-3.4711
FAM205A	4	0.0020191	5.1543e-05	0.003996	236	4	-2.6242
ERLIN1	4	0.0020249	5.1543e-05	0.003996	237	4	-2.8406
CT47A7	4	0.0020264	5.1543e-05	0.003996	238	3	-2.9094
ESRRA	4	0.0020295	5.1543e-05	0.003996	239	4	-1.931
CLTA	4	0.0020376	5.1543e-05	0.003996	240	3	-3.0574
ATP1B3	4	0.0020411	5.1543e-05	0.003996	241	4	-2.9216
CPSF3L	4	0.002043	5.1543e-05	0.003996	242	3	-3.4922
NUDT21	3	0.0020476	1.2174e-05	0.001531	243	3	-2.2956
ZNRF4	4	0.0020508	5.2061e-05	0.003996	244	4	-1.5569
LGALS9	4	0.0020737	5.2061e-05	0.003996	245	3	-3.7908
TMEM82	4	0.0020784	5.2061e-05	0.003996	246	2	-2.3852
AVP	4	0.0020852	5.3615e-05	0.004099	247	4	-2.7751
NUGGC	4	0.0021017	5.5688e-05	0.004207	248	3	-2.6002
NR2E1	4	0.0021027	5.5688e-05	0.004207	249	3	-2.7669
FOXO6	4	0.0021046	5.5688e-05	0.004207	250	4	-3.5742
OR6C68	4	0.0021134	5.6206e-05	0.004213	251	3	-2.7615
CALML3	4	0.0021139	5.6206e-05	0.004213	252	2	-2.4741
POLR3B	4	0.0021242	5.8278e-05	0.004241	253	4	-2.7826
CDK12	4	0.0021308	5.8278e-05	0.004241	254	4	-2.3216
PMVK	4	0.0021478	5.8278e-05	0.004241	255	4	-2.2006
AHCY	4	0.0021712	5.8796e-05	0.004241	256	4	-1.5502
RRM1	4	0.0021744	5.8796e-05	0.004241	257	3	-2.6513
FAM155A	4	0.0021805	5.8796e-05	0.004241	258	2	-0.55583
ADAMTSL3	4	0.0021805	5.8796e-05	0.004241	259	2	-2.3346
FAM96B	3	0.0021821	1.4764e-05	0.001731	260	3	-2.6817
FAM50A	4	0.0022032	5.8796e-05	0.004241	261	4	-3.1872
POTEG	4	0.0022054	5.8796e-05	0.004241	262	4	-2.3888
GFER	4	0.0022157	5.8796e-05	0.004241	263	4	-2.2215
THAP1	4	0.0022277	6.3458e-05	0.004255	264	4	-1.9092
HIST3H2A	4	0.0022405	6.3458e-05	0.004255	265	4	-1.2716
MTHFD2	4	0.00226	6.3458e-05	0.004255	266	3	-2.864
RGCC	4	0.0022615	6.3458e-05	0.004255	267	4	-2.0582
RPL10	4	0.0022804	6.3458e-05	0.004255	268	4	-1.3744
HS2ST1	4	0.0022843	6.3458e-05	0.004255	269	1	-0.19377
CCDC177	4	0.0022843	6.3458e-05	0.004255	270	3	-0.68013
ANAPC1	4	0.0022869	6.3458e-05	0.004255	271	2	-2.139
MAT2A	4	0.0022896	6.3458e-05	0.004255	272	3	-3.3834
DDX49	4	0.0023134	6.3976e-05	0.004255	273	4	-3.1883
DHDDS	4	0.0023286	6.3976e-05	0.004255	274	3	-2.6867
FTH1	4	0.0023286	6.3976e-05	0.004255	275	3	-2.8146
IPO13	4	0.0023534	6.3976e-05	0.004255	276	3	-3.1791
SLC7A6OS	4	0.00236	6.3976e-05	0.004255	277	4	-1.6683
SCYL3	4	0.0023621	6.3976e-05	0.004255	278	2	-1.0466
LENG8	4	0.0023631	6.3976e-05	0.004255	279	3	-2.5177
SAMM50	4	0.002384	6.3976e-05	0.004255	280	4	-2.4885
DCPS	4	0.0024048	6.4494e-05	0.004255	281	4	-2.5304
HIBCH	4	0.0024355	6.4494e-05	0.004255	282	4	-1.3444
PEX5L	4	0.0024658	6.5012e-05	0.004255	283	3	-1.0501
MCRS1	4	0.0024708	6.5012e-05	0.004255	284	3	-2.8285
PTK6	4	0.0024711	6.5012e-05	0.004255	285	3	-3.6243
IRF2BP2	4	0.0024711	6.5012e-05	0.004255	286	4	-2.9878
TRIM8	4	0.0024711	6.5012e-05	0.004255	287	2	-2.4078
CENPN	4	0.0024785	6.5012e-05	0.004255	288	4	-2.0367
NCAPD2	4	0.002486	6.5012e-05	0.004255	289	3	-2.8483
C9orf116	4	0.0024892	6.5012e-05	0.004255	290	3	-3.85
PSMC1	4	0.0024987	6.6566e-05	0.004313	291	4	-1.9564
COX6B1	4	0.0025005	6.6566e-05	0.004313	292	4	-2.1308
KPNB1	2	0.0025044	2.5642e-05	0.002526	293	2	-1.9811
C20orf27	4	0.0025177	6.6566e-05	0.004313	294	1	-0.27958
FAU	4	0.0025252	6.7084e-05	0.004317	295	3	-2.7456
HS3ST3B1	4	0.002534	6.7084e-05	0.004317	296	3	-2.737
XRN2	4	0.0025477	7.2782e-05	0.004652	297	3	-2.437
CCT5	4	0.002549	7.2782e-05	0.004652	298	4	-2.1818
CBFA2T2	4	0.0025696	7.589e-05	0.004726	299	3	-1.211
CLEC4A	4	0.0025815	7.589e-05	0.004726	300	3	-2.9746
GTF3C3	4	0.0025837	7.589e-05	0.004726	301	3	-2.9484
DDX18	4	0.0025957	7.589e-05	0.004726	302	3	-2.2549
PYHIN1	4	0.0026163	7.589e-05	0.004726	303	4	-1.5939
MX1	4	0.0026214	7.6409e-05	0.004726	304	1	0.065311
CXorf56	4	0.0026385	7.6409e-05	0.004726	305	3	-3.0537
MTRNR2L2	4	0.0026419	7.6409e-05	0.004726	306	3	-3.1644
KIFC3	4	0.0026543	7.6409e-05	0.004726	307	3	-3.2367
PLGLB1	4	0.0026733	7.6409e-05	0.004726	308	2	-1.7114
SLC25A26	4	0.0026895	7.6927e-05	0.004728	309	2	-2.3533
SLC2A9	4	0.0026953	7.6927e-05	0.004728	310	4	-1.3243
LRRC38	4	0.0027251	9.1431e-05	0.005583	311	2	-1.6588
SPATA31A6	4	0.0027281	9.3503e-05	0.005609	312	3	-2.7747
DNLZ	4	0.0027354	9.3503e-05	0.005609	313	3	-2.927
PSMD7	4	0.0027636	9.6611e-05	0.005609	314	4	-2.0667
IL22RA1	4	0.0027644	9.6611e-05	0.005609	315	3	-2.4925
WDR18	4	0.0027653	9.6611e-05	0.005609	316	4	-2.9769
RPAIN	4	0.0027653	9.6611e-05	0.005609	317	2	-2.2099
UBE2I	4	0.0027653	9.6611e-05	0.005609	318	3	-3.0864
STRAP	4	0.002769	9.6611e-05	0.005609	319	4	-2.6335
NXPH2	4	0.002777	9.6611e-05	0.005609	320	3	-1.9358
KCP	4	0.0027805	9.6611e-05	0.005609	321	4	-1.4246
LCE2A	4	0.0027853	9.6611e-05	0.005609	322	4	-2.7596
GART	4	0.0027912	9.6611e-05	0.005609	323	4	-1.5783
SART1	4	0.0028099	9.6611e-05	0.005609	324	3	-3.2518
DKC1	4	0.002824	9.7129e-05	0.005609	325	3	-3.0863
TNC	4	0.0028288	9.7129e-05	0.005609	326	1	-0.032697
FSD1	4	0.0028369	9.7129e-05	0.005609	327	4	-3.0338
GCHFR	4	0.0028465	9.7129e-05	0.005609	328	4	-1.8256
MAK16	4	0.0028678	9.7129e-05	0.005609	329	4	-2.7046
U2AF1	4	0.0028737	9.972e-05	0.005651	330	3	-3.0227
SIRT2	4	0.0028807	9.972e-05	0.005651	331	2	-0.81509
ATXN2L	4	0.0028813	9.972e-05	0.005651	332	4	-1.5587
WBP11	4	0.0028951	9.972e-05	0.005651	333	3	-2.6742
PCNXL4	3	0.0029147	3.3413e-05	0.00307	334	3	-1.8756
TOPBP1	4	0.0029167	0.00010024	0.005651	335	2	-1.964
AASDH	4	0.0029242	0.00010024	0.005651	336	4	-1.4211
PTPRS	4	0.0029261	0.00010024	0.005651	337	4	-1.9008
KNOP1	4	0.0029325	0.00010024	0.005651	338	1	-0.31142
TPR	4	0.0029615	0.00010853	0.00586	339	3	-2.5636
RSRC2	4	0.0029774	0.00010853	0.00586	340	3	-2.821
MTA3	4	0.0029844	0.00010853	0.00586	341	3	-1.4869
OTUD7B	4	0.0029871	0.00010853	0.00586	342	3	-2.5411
SLC30A9	4	0.0030067	0.00010853	0.00586	343	4	-3.452
THOC3	4	0.0030122	0.00010853	0.00586	344	3	-2.2652
SPDYE2B	4	0.0030125	0.00010853	0.00586	345	2	-2.2386
SNW1	4	0.0030533	0.00010904	0.00586	346	4	-3.0457
DPYSL2	4	0.0030635	0.00010904	0.00586	347	3	-3.2104
GAD1	4	0.003088	0.00010904	0.00586	348	4	-0.85086
GLS2	4	0.0031128	0.00010904	0.00586	349	4	-1.6275
SDAD1	4	0.0031222	0.00010904	0.00586	350	4	-2.4866
TIGD4	4	0.0031399	0.00011112	0.00586	351	2	-0.48751
UTP23	4	0.0031524	0.00011112	0.00586	352	4	-3.135
PTPN6	4	0.0031564	0.00011112	0.00586	353	4	-3.5922
TBC1D28	4	0.0031917	0.00011163	0.00586	354	1	0.50705
C19orf60	4	0.0031979	0.00011163	0.00586	355	4	-1.7203
TUBB6	4	0.0032086	0.00011163	0.00586	356	3	-3.333
HNRNPA1	4	0.0032369	0.00011163	0.00586	357	4	-1.6028
CHD4	4	0.0032369	0.00011163	0.00586	358	4	-2.6455
DUT	4	0.0032379	0.00011163	0.00586	359	3	-2.3827
SPACA3	4	0.0032436	0.00011163	0.00586	360	2	-1.4667
TRAPPC4	4	0.0032521	0.00011526	0.00586	361	3	-2.7959
CRNKL1	4	0.0032641	0.00011526	0.00586	362	4	-1.9713
RABGGTA	4	0.00327	0.00011526	0.00586	363	3	-2.4704
ADCY4	4	0.0032904	0.00011526	0.00586	364	4	-3.238
C11orf30	4	0.0032954	0.00011526	0.00586	365	3	-1.0033
KLK14	4	0.0032974	0.00011526	0.00586	366	4	-2.8506
HIST1H2BN	4	0.0032982	0.00011526	0.00586	367	2	-1.8668
VGF	4	0.003304	0.00011526	0.00586	368	3	-2.4904
ARHGAP12	4	0.003314	0.00011578	0.00586	369	4	-1.6044
RGS17	4	0.0033472	0.00011578	0.00586	370	1	-0.067878
CARS	4	0.0033522	0.00011578	0.00586	371	4	-1.7465
TSPY3	4	0.0033537	0.00011578	0.00586	372	4	-1.4752
TBC1D3L	4	0.0033855	0.0001163	0.00586	373	2	-2.1977
UBA2	4	0.0033962	0.0001163	0.00586	374	4	-3.2121
CLDN9	4	0.0033987	0.0001163	0.00586	375	3	-2.9163
PCSK2	4	0.0033991	0.0001163	0.00586	376	1	0.12471
TRAPPC11	4	0.0034147	0.00011681	0.00586	377	3	-2.6297
DACT2	4	0.0034178	0.00011681	0.00586	378	3	-3.0529
COPS4	4	0.0034322	0.00011681	0.00586	379	3	-2.1444
GNAT1	4	0.0034459	0.00011681	0.00586	380	4	-2.295
RPL19	4	0.0034696	0.00012407	0.00608	381	4	-1.8184
ANKEF1	4	0.0034768	0.00012407	0.00608	382	1	-0.14768
RMND5A	4	0.0034807	0.00012407	0.00608	383	4	-1.6862
NUP133	4	0.0034871	0.00012407	0.00608	384	3	-2.5829
EXOSC2	4	0.0034904	0.00012407	0.00608	385	3	-2.5508
SNX7	4	0.0035074	0.00012458	0.00609	386	3	-2.8447
ZDHHC6	4	0.0035437	0.00013132	0.006101	387	4	-1.5733
MRPL16	4	0.0035468	0.00013132	0.006101	388	3	-2.6782
SMEK2	4	0.0035545	0.00013132	0.006101	389	1	0.57642
TSR2	4	0.0035669	0.00013132	0.006101	390	2	-1.935
PRICKLE1	4	0.0035743	0.00013132	0.006101	391	2	-2.6255
CABIN1	4	0.0036058	0.00013132	0.006101	392	3	-2.5123
KCTD10	4	0.0036321	0.00013132	0.006101	393	3	-2.929
C2CD4D	4	0.0036351	0.00013132	0.006101	394	4	-1.2605
PRMT1	4	0.0036543	0.00013132	0.006101	395	3	-2.2557
CARD14	4	0.0036652	0.00013184	0.006101	396	4	-1.345
FAM153B	4	0.0036892	0.00013184	0.006101	397	4	-2.729
GRIK3	4	0.0036906	0.00013184	0.006101	398	3	-2.5022
DAP	4	0.0036916	0.00013184	0.006101	399	4	-2.2477
DLL3	4	0.003693	0.00013184	0.006101	400	4	-2.7248
OR13C4	4	0.0036947	0.00013184	0.006101	401	4	-1.48
ADIPOQ	4	0.0036967	0.00013184	0.006101	402	3	-3.0093
SLC25A47	4	0.00371	0.00013184	0.006101	403	3	-2.379
FGFBP2	4	0.0037228	0.00013184	0.006101	404	4	-1.2796
ELP2	4	0.0037322	0.00013184	0.006101	405	4	-2.6843
AADACL2	4	0.0037379	0.00013184	0.006101	406	3	-3.2561
LCLAT1	4	0.0037511	0.00013184	0.006101	407	4	-1.3038
CNTF	4	0.0037618	0.00013184	0.006101	408	2	-1.3682
PARD6B	4	0.0037788	0.00013495	0.00623	409	4	-1.6597
HLA-DRB5	4	0.0038136	0.00014686	0.006707	410	2	-0.1693
ASIC3	4	0.0038313	0.00014686	0.006707	411	4	-1.86
EBNA1BP2	4	0.0038771	0.000151	0.006707	412	3	-2.633
SCT	3	0.0038779	0.00012303	0.00608	413	3	-2.09
CCDC34	4	0.0038787	0.000151	0.006707	414	4	-2.881
PTGES3L	4	0.0038913	0.000151	0.006707	415	3	-2.2264
EEF1A1	3	0.003901	0.00012303	0.00608	416	3	-2.312
SMAD6	4	0.0039436	0.00015152	0.006707	417	3	-2.9651
ADSS	4	0.0039475	0.00015152	0.006707	418	2	-2.1858
GPN2	4	0.0039527	0.00015152	0.006707	419	4	-1.5946
DHX33	4	0.0039571	0.00015152	0.006707	420	3	-2.5185
TRMT10A	4	0.0039593	0.00015152	0.006707	421	4	-1.502
CYLC2	4	0.003969	0.00015774	0.006707	422	4	-2.1419
NARFL	4	0.0040328	0.00015774	0.006707	423	4	-1.74
KIAA0226L	4	0.0040467	0.00015774	0.006707	424	2	-0.81345
TMEM87B	4	0.0040467	0.00015774	0.006707	425	3	-1.5559
SNRPA1	3	0.0040551	0.00012355	0.00608	426	3	-2.0039
ETF1	3	0.0040551	0.00012355	0.00608	427	3	-1.9653
B3GNT6	4	0.0040562	0.00015774	0.006707	428	2	-2.4515
FNDC3A	4	0.004067	0.00015774	0.006707	429	4	-1.7687
TNPO3	4	0.0040797	0.00015774	0.006707	430	3	-2.9174
EDEM1	4	0.0040964	0.00015774	0.006707	431	3	-2.1202
KRTAP10-7	4	0.0040994	0.00015774	0.006707	432	3	-2.5436
CDR2L	4	0.0041114	0.00015774	0.006707	433	3	-2.2488
GULP1	4	0.0041189	0.00015774	0.006707	434	3	-2.9481
SNX8	4	0.0041244	0.00015774	0.006707	435	2	-0.40277
MRPS16	4	0.0041369	0.00015826	0.006707	436	4	-1.3051
SLC25A3	4	0.004137	0.00015826	0.006707	437	3	-3.0455
FOXD4L4	4	0.0041585	0.00015826	0.006707	438	3	-3.1856
TSPYL4	4	0.0041744	0.00015826	0.006707	439	2	-2.2076
MGME1	4	0.0041762	0.00015826	0.006707	440	2	-0.30405
ZNF618	4	0.0041824	0.00015826	0.006707	441	3	-2.6763
ABCA8	4	0.0041854	0.00015826	0.006707	442	4	-2.1988
PKD1	4	0.0041902	0.00015826	0.006707	443	2	-1.7002
P3H1	4	0.0042002	0.00015826	0.006707	444	3	-2.4031
SLC26A4	4	0.0042174	0.00015826	0.006707	445	4	-2.509
ASRGL1	4	0.004228	0.00015826	0.006707	446	2	-0.44173
PDXP	4	0.0042335	0.00015826	0.006707	447	4	-2.0569
DSCC1	4	0.0042698	0.00015826	0.006707	448	4	-1.6256
CYP2U1	4	0.0042798	0.00015826	0.006707	449	2	0.23448
USP17L22	4	0.0042985	0.00016447	0.006955	450	4	-2.5672
KCNA1	4	0.0043102	0.00016499	0.006961	451	3	-2.7185
CPNE9	4	0.0043304	0.00017017	0.007133	452	3	-2.768
DDX25	4	0.0043316	0.00017017	0.007133	453	2	-0.45855
SRY	4	0.0043625	0.00018416	0.007702	454	4	-2.3574
UBE2F	4	0.0043758	0.00018778	0.00774	455	4	-2.1275
SBF2	4	0.0043834	0.00018778	0.00774	456	1	0.48307
VPS25	4	0.0043891	0.00018778	0.00774	457	3	-2.8909
ANKLE1	4	0.0044352	0.00018778	0.00774	458	3	-2.8022
COASY	4	0.0044363	0.00018778	0.00774	459	3	-2.2579
ADCY7	4	0.0044768	0.0001883	0.00774	460	2	-2.4431
SRSF1	4	0.0044775	0.0001883	0.00774	461	4	-2.443
RPL23	3	0.0044801	0.00015152	0.006707	462	3	-4.149
SOX10	4	0.004487	0.0001883	0.00774	463	1	-0.17622
GPR132	4	0.0045124	0.00019245	0.007881	464	3	-2.8906
GPI	4	0.0045226	0.00019296	0.007881	465	4	-2.1968
FGF22	4	0.0045252	0.00019296	0.007881	466	4	-2.6677
NLRX1	4	0.0045388	0.0001997	0.008073	467	1	0.21208
GH2	4	0.0045535	0.0001997	0.008073	468	4	-1.6015
EIF4A3	4	0.0045581	0.0001997	0.008073	469	4	-2.1311
SEMA4D	4	0.004569	0.0001997	0.008073	470	4	-2.0989
DIMT1	4	0.0045891	0.00020022	0.008073	471	4	-2.3764
BAALC	4	0.0045906	0.00020022	0.008073	472	1	-0.25903
RAB40A	4	0.0046673	0.00020799	0.008337	473	2	-2.4894
PON2	4	0.0046941	0.0002085	0.008337	474	3	-0.69839
EDARADD	4	0.0046941	0.0002085	0.008337	475	3	-1.9533
MAPRE2	4	0.0046941	0.0002085	0.008337	476	2	-0.59024
TRA2A	2	0.0047123	8.0553e-05	0.004935	477	2	-3.009
AQP4	4	0.0047228	0.00021783	0.008622	478	3	-2.2361
TRIM36	4	0.0047409	0.00021783	0.008622	479	3	-2.3825
CYP4F3	4	0.0047767	0.00021783	0.008622	480	3	-2.797
ARG1	4	0.0047827	0.00021835	0.008622	481	4	-2.6749
SCTR	4	0.0047977	0.00021835	0.008622	482	2	-0.60107
SRRT	4	0.0048292	0.00021835	0.008622	483	4	-1.5305
KCNK15	4	0.0048494	0.00023233	0.009009	484	2	-0.13956
ATP5F1	4	0.0048616	0.00023233	0.009009	485	4	-1.9246
BEST2	4	0.0048616	0.00023233	0.009009	486	2	-2.3477
PSORS1C2	4	0.0048638	0.00023233	0.009009	487	3	-2.3561
MED25	4	0.0048952	0.00023233	0.009009	488	4	-2.1312
ZNF408	4	0.0049001	0.00023233	0.009009	489	2	-2.3872
CAMSAP3	4	0.0049012	0.00023233	0.009009	490	2	-2.064
PPCDC	4	0.0049202	0.00023285	0.009009	491	4	-1.5159
ADAMDEC1	4	0.0049347	0.00023285	0.009009	492	4	-2.153
CDH8	4	0.0049768	0.00023959	0.00916	493	3	-2.3196
NUMA1	4	0.0049789	0.00023959	0.00916	494	3	-0.62065
FES	4	0.0049789	0.00023959	0.00916	495	2	-0.39825
OSBP	4	0.0049818	0.00023959	0.00916	496	4	-2.71
DCTN5	4	0.0049819	0.00023959	0.00916	497	3	-2.6237
TRAPPC8	4	0.005012	0.0002401	0.00916	498	3	-2.9448
HTR1E	4	0.0050164	0.0002401	0.00916	499	4	-2.9765
PTPN1	4	0.0050565	0.00024839	0.009184	500	3	-0.72304
LTV1	4	0.0050587	0.00024839	0.009184	501	4	-2.0138
TH	4	0.0051083	0.00024839	0.009184	502	2	-0.54844
TTC1	4	0.0051208	0.00024839	0.009184	503	2	-2.1396
CDC37	4	0.0051208	0.00024839	0.009184	504	2	-2.0451
NEB	4	0.005126	0.00024891	0.009184	505	3	-2.4627
MFAP1	4	0.005137	0.00024891	0.009184	506	4	-1.3142
ZNF189	4	0.00516	0.00024891	0.009184	507	1	-0.40936
VIPR1	4	0.005171	0.00024891	0.009184	508	4	-1.4892
OR1D2	4	0.00518	0.00024891	0.009184	509	4	-1.1946
COL8A2	4	0.0051822	0.00024891	0.009184	510	3	-2.496
ZSCAN22	4	0.0051951	0.00024891	0.009184	511	4	-1.4992
ROMO1	4	0.0052096	0.00024891	0.009184	512	3	-2.7126
RERGL	4	0.0052118	0.00024891	0.009184	513	3	-1.9488
KIF18A	4	0.0052166	0.00024891	0.009184	514	3	-2.4156
PMEL	4	0.0052219	0.00024891	0.009184	515	2	-1.8888
NETO1	4	0.0052547	0.00026549	0.009777	516	4	-1.4512
KRT31	4	0.0052635	0.00026601	0.009777	517	3	-0.54453
DIS3	4	0.0053152	0.00027429	0.009948	518	3	-2.4789
HSPA5	3	0.0053169	0.00016758	0.007055	519	2	-1.9537
C19orf25	4	0.0053223	0.00027429	0.009948	520	3	-2.1584
NOC4L	4	0.0053277	0.00027429	0.009948	521	4	-2.5845
TMEM87A	4	0.0053365	0.00027429	0.009948	522	3	-2.2754
FBXW4	4	0.0053412	0.00027429	0.009948	523	2	-1.0818
COLGALT1	4	0.0053412	0.00027429	0.009948	524	2	-1.4181
CHMP5	4	0.0053436	0.00027429	0.009948	525	3	-2.6231
CHERP	4	0.0053506	0.00027688	0.010004	526	3	-2.3173
C4orf47	4	0.0053743	0.0002774	0.010004	527	4	-1.1439
LRRC18	4	0.00539	0.0002774	0.010004	528	3	-2.2783
MGAT3	4	0.0053999	0.00028621	0.010263	529	2	-1.729
LFNG	4	0.0054025	0.00028621	0.010263	530	3	-2.2184
C7orf34	4	0.0054188	0.00028621	0.010263	531	3	-1.4431
PCYT1B	4	0.0054438	0.00028673	0.010263	532	3	-2.5091
HIST1H2BM	4	0.0054628	0.00029294	0.010407	533	3	-2.0756
GPS1	4	0.0054673	0.00029294	0.010407	534	3	-2.2612
TDO2	4	0.0054705	0.00029294	0.010407	535	3	-1.2041
CLDN18	4	0.0054709	0.00029294	0.010407	536	3	-2.3645
OR12D3	4	0.0055223	0.00030123	0.010602	537	2	-0.76982
GRWD1	4	0.0055402	0.00030123	0.010602	538	4	-2.0527
EDA	4	0.005569	0.00030175	0.010602	539	3	-2.4004
ANXA5	4	0.005574	0.00030175	0.010602	540	2	-0.43641
NPLOC4	4	0.0055973	0.00030175	0.010602	541	3	-2.2994
GTF3C6	4	0.0056203	0.00031004	0.010676	542	3	-2.3321
ZNF382	4	0.0056258	0.00031004	0.010676	543	3	-1.28
VPS28	4	0.0056264	0.00031004	0.010676	544	2	-2.4532
PARP15	4	0.0056401	0.00031004	0.010676	545	3	-2.5182
SPATA4	4	0.0056423	0.00031004	0.010676	546	3	-2.1351
PIK3R4	4	0.0056539	0.00031004	0.010676	547	2	-2.0572
MRPL40	4	0.0056551	0.00031004	0.010676	548	4	-1.0802
CCDC130	4	0.0056561	0.00031004	0.010676	549	4	-1.583
ITGAM	4	0.0056775	0.00031056	0.010676	550	2	-0.62348
UQCRQ	4	0.0056906	0.00031056	0.010676	551	3	-2.0859
ACLY	4	0.0056991	0.00031056	0.010676	552	4	-1.712
PSMG1	4	0.0056996	0.00031056	0.010676	553	3	-3.081
TAMM41	4	0.0057331	0.00032454	0.011055	554	3	-1.9161
LYRM7	4	0.0057551	0.00032506	0.011055	555	3	-1.689
PRKAA2	4	0.0057551	0.00032506	0.011055	556	2	-1.1906
PRAMEF20	4	0.0057691	0.00032506	0.011055	557	3	-2.7824
NCKAP5	4	0.0057706	0.00032506	0.011055	558	4	-1.8465
TPI1	4	0.0058088	0.00033594	0.011344	559	4	-1.7186
URB1	4	0.0058247	0.00033594	0.011344	560	4	-2.8396
CCDC64	4	0.0058294	0.00033594	0.011344	561	2	-2.0902
SAYSD1	4	0.0058327	0.00034837	0.011743	562	1	0.057693
CTU2	4	0.0058527	0.00035821	0.011945	563	2	-2.2536
C22orf24	4	0.0058713	0.00035821	0.011945	564	2	-1.8593
PHF8	4	0.0058824	0.00035821	0.011945	565	4	-1.3841
STAG2	4	0.0058845	0.00035821	0.011945	566	2	-0.12591
CFAP74	4	0.0058912	0.00035873	0.011945	567	4	-1.8149
MUC22	4	0.0059134	0.00035873	0.011945	568	3	-2.52
NOB1	4	0.0059268	0.00035873	0.011945	569	3	-2.2161
COL6A1	4	0.0059362	0.0003665	0.012115	570	3	-0.8808
SKP1	4	0.0059369	0.0003665	0.012115	571	2	-2.1122
NT5C2	4	0.00594	0.0003665	0.012115	572	4	-1.1183
DPAGT1	4	0.0059707	0.00036702	0.012115	573	3	-2.2579
VCY1B	4	0.0059839	0.00036702	0.012115	574	2	-2.2644
CYP2A6	4	0.0059879	0.00037738	0.012436	575	2	-1.4812
PCSK9	4	0.0059957	0.00038929	0.012758	576	4	-1.7357
PCBP2	4	0.0060013	0.00038929	0.012758	577	4	-1.2576
IFT27	4	0.0060126	0.00038981	0.012758	578	4	-1.2552
OR6C75	4	0.0060205	0.00038981	0.012758	579	3	-2.0727
TRIM68	3	0.0060282	0.00023233	0.009009	580	3	-0.64889
MARK3	4	0.0060305	0.00039551	0.012917	581	4	-1.4102
SYT11	4	0.0060396	0.00039603	0.012917	582	1	-0.23607
SBNO1	4	0.0060548	0.00040328	0.013109	583	2	-1.6878
DDX27	4	0.0060548	0.00040328	0.013109	584	3	-2.4979
USP5	4	0.0060756	0.00042141	0.013652	585	4	-1.7492
MAD2L2	3	0.0060794	0.00024166	0.009184	586	2	-1.948
XRCC3	4	0.0060937	0.00043177	0.013662	587	3	-2.4082
EEF1G	4	0.0061233	0.00043177	0.013662	588	4	-1.4844
MLXIP	4	0.0061325	0.00043177	0.013662	589	4	-2.287
SETBP1	4	0.0061431	0.00043229	0.013662	590	2	-0.4658
PHF3	4	0.0061539	0.00043229	0.013662	591	3	-2.6346
KNTC1	4	0.0061559	0.00043229	0.013662	592	4	-2.5363
ETV7	4	0.0061594	0.00043229	0.013662	593	3	-2.1842
DNAJC11	4	0.0061598	0.00043229	0.013662	594	3	-2.4344
MAP3K2	4	0.0061786	0.00043229	0.013662	595	2	-2.2381
AFG3L2	4	0.0062184	0.00044265	0.013662	596	3	-2.2631
PARK2	4	0.0062207	0.00044265	0.013662	597	3	-1.275
TESC	4	0.0062207	0.00044265	0.013662	598	2	-0.26875
GABPA	4	0.0062217	0.00044265	0.013662	599	3	-3.0856
C14orf80	4	0.0062332	0.00044265	0.013662	600	4	-1.3759
TFDP2	4	0.0062505	0.00044265	0.013662	601	4	-1.2472
TRAF1	4	0.0062505	0.00044265	0.013662	602	2	-1.794
LCE3A	4	0.006265	0.00044265	0.013662	603	3	-2.7522
EIF2B2	4	0.0062666	0.00044265	0.013662	604	3	-2.4188
PRPF8	4	0.0062666	0.00044265	0.013662	605	3	-2.0442
CAD	4	0.0062666	0.00044265	0.013662	606	3	-2.0442
NEDD8	4	0.0062666	0.00044265	0.013662	607	3	-2.056
PHAX	4	0.0062666	0.00044265	0.013662	608	4	-2.549
B3GAT3	4	0.0062987	0.00044317	0.013662	609	2	-1.6708
HSPA1A	4	0.0063259	0.00044317	0.013662	610	4	-1.8145
SLC38A7	4	0.0063277	0.00044317	0.013662	611	3	-3.1423
TRIM52	4	0.0063325	0.00044317	0.013662	612	2	-1.9069
EIF4A1	4	0.0063374	0.00044317	0.013662	613	4	-3.2135
C16orf90	4	0.0063499	0.00044317	0.013662	614	1	-0.39063
ATP2A3	4	0.0063507	0.00044317	0.013662	615	3	-2.1995
NBPF3	4	0.0063616	0.00044317	0.013662	616	2	-1.7915
INTS8	4	0.0064017	0.00046026	0.014055	617	1	0.29612
MFN2	4	0.0064085	0.00046026	0.014055	618	3	-2.6689
CTC1	4	0.0064138	0.00046026	0.014055	619	4	-1.8058
MTOR	4	0.0064145	0.00046026	0.014055	620	3	-2.5035
SMC1A	4	0.00642	0.00046026	0.014055	621	3	-2.5228
TLN1	4	0.0064686	0.00046959	0.014055	622	3	-2.5599
SNRPF	4	0.0064688	0.00046959	0.014055	623	2	-1.604
RAB12	4	0.0064792	0.00046959	0.014055	624	1	-0.040019
EGFLAM	4	0.0064792	0.00046959	0.014055	625	2	-0.27619
TIPIN	4	0.006503	0.00046959	0.014055	626	3	-2.5984
NPRL2	4	0.0065097	0.00046959	0.014055	627	4	-1.2597
IARS2	4	0.006518	0.00047011	0.014055	628	4	-2.1686
CMAS	4	0.00653	0.00047011	0.014055	629	4	-1.5078
SPATA17	4	0.0065312	0.00047011	0.014055	630	4	-1.3715
SOX13	4	0.0065335	0.00047011	0.014055	631	4	-1.3638
GAPDH	4	0.0065395	0.00047011	0.014055	632	4	-1.8915
AFF1	4	0.0065539	0.00047011	0.014055	633	4	-2.2688
SMIM1	4	0.0065568	0.00047011	0.014055	634	2	-0.59101
FIBP	4	0.0065768	0.00047736	0.014234	635	2	-2.1228
ZNF165	4	0.0066343	0.00048358	0.014352	636	3	-1.3565
TJP2	4	0.0066343	0.00048358	0.014352	637	3	-0.74041
USP49	4	0.0066344	0.00048358	0.014352	638	4	-2.0402
KRT84	4	0.0066477	0.00049912	0.01479	639	4	-1.1797
F2R	4	0.0066768	0.00050792	0.014997	640	4	-1.119
SUPT5H	4	0.0066892	0.00050792	0.014997	641	3	-2.0842
CAPN14	4	0.0067055	0.00050844	0.014997	642	2	-2.0396
MPHOSPH10	4	0.006734	0.00051414	0.015087	643	4	-1.2028
SLC19A1	4	0.0067377	0.00051414	0.015087	644	1	0.27942
NODAL	4	0.0067377	0.00051414	0.015087	645	2	-0.67778
SPARC	4	0.0067521	0.00051466	0.015087	646	3	-2.6293
CDK11B	4	0.0067603	0.00052398	0.015129	647	3	-2.8275
SEC61G	4	0.0067666	0.00052398	0.015129	648	3	-2.2543
DNMT3A	4	0.0067953	0.0005245	0.015129	649	4	-1.2145
ROBO4	4	0.0068003	0.0005245	0.015129	650	2	-2.2617
ARHGAP11B	4	0.0068101	0.00053693	0.015129	651	3	-2.6518
TNNI2	4	0.0068153	0.00053693	0.015129	652	2	-1.2945
PDCD7	4	0.0068164	0.00053693	0.015129	653	3	-3.1774
OR4F21	3	0.0068625	0.0002945	0.010443	654	2	-1.2651
ECD	3	0.0068641	0.00031703	0.010879	655	2	-1.8546
DHPS	4	0.0068719	0.00053693	0.015129	656	4	-1.7736
ODF1	4	0.0068928	0.00053693	0.015129	657	4	-1.9921
ZNF155	4	0.0068928	0.00053693	0.015129	658	2	-1.3605
FAM86B1	4	0.0069059	0.00053693	0.015129	659	2	-1.6782
VMP1	4	0.0069109	0.00053693	0.015129	660	3	-2.8782
C10orf90	4	0.0069179	0.00053693	0.015129	661	4	-2.2111
FHOD3	4	0.006963	0.00053693	0.015129	662	3	-1.9258
CCDC82	4	0.0069962	0.00053745	0.015129	663	2	-0.88822
MTX3	4	0.0069962	0.00053745	0.015129	664	2	-0.45918
WHSC1	4	0.0070484	0.00053745	0.015129	665	4	-1.7344
SETD4	4	0.0070561	0.00053745	0.015129	666	4	-2.4061
LRRC37A2	4	0.0070604	0.00053745	0.015129	667	3	-3.0218
PPP6R1	4	0.0070737	0.00053745	0.015129	668	3	-1.9136
SLU7	4	0.0070988	0.00053745	0.015129	669	2	-2.0146
PPIAL4F	4	0.0070988	0.00053745	0.015129	670	3	-2.2951
UBA1	4	0.0070988	0.00053745	0.015129	671	3	-2.8115
FUT7	4	0.0070988	0.00053745	0.015129	672	3	-2.5888
SART3	4	0.0070988	0.00053745	0.015129	673	3	-2.6478
E4F1	4	0.0071004	0.00053745	0.015129	674	4	-1.5109
FUT11	4	0.0071254	0.00053745	0.015129	675	3	-1.6646
NLE1	2	0.0071601	0.00033335	0.011317	676	2	-1.6166
RAB33B	4	0.0071771	0.00054522	0.015317	677	2	-0.52963
CAMK1D	4	0.0072288	0.00054574	0.015317	678	2	-0.42712
CYP27B1	4	0.0072787	0.00054988	0.01538	679	3	-2.6168
MRPL27	4	0.0072804	0.00054988	0.01538	680	1	0.041981
MOGAT3	4	0.0072882	0.0005504	0.01538	681	3	-1.8325
HJURP	4	0.0073601	0.00056439	0.015671	682	4	-2.3482
KHDRBS3	4	0.0073838	0.00056439	0.015671	683	2	-0.84996
RBMY1J	4	0.0073838	0.00056439	0.015671	684	1	0.044706
WDR77	4	0.0073951	0.00056491	0.015671	685	3	-2.2261
EVI2B	4	0.007419	0.00056491	0.015671	686	2	-2.139
CCT6A	3	0.0074312	0.00047011	0.014055	687	3	-2.3225
MYH11	3	0.0074907	0.00047062	0.014055	688	3	-2.6463
SLC2A4	4	0.0075212	0.00057837	0.015998	689	4	-1.2072
BUB3	4	0.0075229	0.00057837	0.015998	690	3	-2.4908
ST8SIA4	4	0.0075388	0.00059236	0.016352	691	4	-1.4015
COPS2	4	0.0075451	0.00059288	0.016352	692	3	-2.5571
BAP1	4	0.0075922	0.00060686	0.016665	693	3	-2.6714
HEPN1	4	0.0076141	0.00060686	0.016665	694	3	-2.0373
RPS19	4	0.0076163	0.00060686	0.016665	695	3	-2.215
SRRM2	4	0.0076431	0.00063846	0.017433	696	3	-1.9012
SF3A2	4	0.0076662	0.00065193	0.017649	697	2	-1.3059
SYMPK	4	0.0076662	0.00065193	0.017649	698	2	-1.6313
PLXNA4	4	0.007668	0.00065193	0.017649	699	3	-1.4875
OR2T10	4	0.007668	0.00065193	0.017649	700	2	-1.2276
CCDC115	4	0.007668	0.00065193	0.017649	701	3	-1.3804
ARHGDIA	4	0.007668	0.00065193	0.017649	702	1	0.26486
RPRD1B	4	0.007706	0.00067265	0.018147	703	4	-2.3694
IBA57	4	0.0077246	0.00067835	0.018147	704	3	-2.687
TMEM45B	4	0.0077285	0.00067835	0.018147	705	3	-2.3437
TBC1D14	4	0.0077459	0.00067835	0.018147	706	2	-1.5227
KCNA6	4	0.0077512	0.00067835	0.018147	707	3	-2.3874
MMGT1	4	0.0077561	0.00067835	0.018147	708	4	-1.1438
TSPYL1	4	0.0077963	0.00067887	0.018147	709	3	-2.1338
SEMA6B	4	0.0078099	0.00067887	0.018147	710	3	-2.5689
MANEAL	4	0.0078488	0.00069907	0.018494	711	3	-1.5842
GGA2	4	0.0078488	0.00069907	0.018494	712	2	-0.60788
ASCL3	4	0.0078488	0.00069907	0.018494	713	1	0.58496
SNRNP27	4	0.0078554	0.00069907	0.018494	714	3	-2.4033
PFAS	4	0.0078793	0.00069907	0.018494	715	3	-1.8434
ABCF1	4	0.0079792	0.00069959	0.018494	716	3	-2.3197
DCTN1	4	0.0079813	0.00069959	0.018494	717	4	-1.7554
AGO3	4	0.0079873	0.00069959	0.018494	718	2	-1.6783
HRASLS	4	0.0080295	0.00075088	0.019809	719	2	-0.50482
ZNF736	4	0.0080397	0.00076279	0.020012	720	4	-1.0463
FAHD2A	4	0.008074	0.00076331	0.020012	721	2	-2.3934
LGALS8	4	0.0080795	0.00076331	0.020012	722	3	-2.5845
TBATA	4	0.0080807	0.00076331	0.020012	723	3	-2.916
C19orf38	4	0.0081463	0.00078403	0.020472	724	4	-1.9685
TUBA1C	4	0.0081504	0.00078403	0.020472	725	4	-2.4365
NR0B1	4	0.0081587	0.00078403	0.020472	726	4	-0.83532
CREB1	4	0.0082103	0.00080423	0.020942	727	3	-1.7995
NBPF8	4	0.0082183	0.00080423	0.020942	728	3	-2.077
CCDC183	4	0.0082276	0.00082184	0.021184	729	3	-1.8749
ART4	4	0.0082487	0.00082184	0.021184	730	2	-2.1255
S100A14	4	0.0082619	0.00082236	0.021184	731	2	-0.7729
USP19	4	0.0082699	0.00082236	0.021184	732	3	-2.0902
HIST1H4H	4	0.0083136	0.00083687	0.021184	733	2	-0.28953
MTF1	4	0.0083148	0.00083687	0.021184	734	3	-2.2903
PDLIM7	4	0.0083195	0.00083687	0.021184	735	3	-1.98
C2orf81	4	0.0083202	0.00083687	0.021184	736	2	-1.5563
TBX2	4	0.0083312	0.00083687	0.021184	737	3	-2.4329
SLC35B1	4	0.0083644	0.00083687	0.021184	738	3	-2.149
TCEANC2	4	0.0083652	0.00083687	0.021184	739	2	-0.030244
OTOP2	4	0.0083712	0.00083739	0.021184	740	4	-1.5399
DDX53	4	0.0083855	0.00083739	0.021184	741	4	-1.9532
MLKL	4	0.0084024	0.00083739	0.021184	742	4	-2.0929
KRT85	4	0.0084168	0.00083739	0.021184	743	4	-2.1823
SURF6	4	0.0084215	0.00083739	0.021184	744	3	-2.235
INHBB	4	0.0084453	0.00084412	0.02127	745	3	-1.5707
PITPNB	3	0.0084521	0.00060842	0.016684	746	1	-0.30257
SNX9	4	0.0084525	0.00084412	0.02127	747	3	-2.2473
C1orf234	4	0.0084668	0.00084464	0.02127	748	3	-2.2286
HYOU1	4	0.008474	0.00086277	0.021682	749	3	-2.2886
ZNF260	3	0.0084867	0.00062189	0.017004	750	3	-2.2022
RFC3	4	0.0084907	0.00086329	0.021682	751	3	-1.8414
NOP58	4	0.0084943	0.00088349	0.021952	752	3	-2.2745
EXOC3	4	0.0085123	0.00088349	0.021952	753	3	-2.0176
MYB	4	0.0085308	0.00088401	0.021952	754	2	-1.5269
TMEM106B	4	0.0085407	0.00088401	0.021952	755	4	-0.97884
SUV420H2	4	0.0085459	0.00088401	0.021952	756	2	-0.40673
UPP1	4	0.0085459	0.00088401	0.021952	757	2	-0.58014
FMNL1	4	0.0085459	0.00088401	0.021952	758	2	-0.77455
PPM1A	4	0.0085459	0.00088401	0.021952	759	2	-0.12169
WDR74	3	0.0085508	0.00062189	0.017004	760	2	-1.7725
SSBP4	4	0.0085868	0.00089074	0.021952	761	3	-2.4434
FNDC5	4	0.0086198	0.00089126	0.021952	762	4	-1.7684
RFK	4	0.0086255	0.00089126	0.021952	763	3	-2.186
GOLT1A	4	0.008633	0.00089126	0.021952	764	4	-1.0833
USP17L4	4	0.0086545	0.00089126	0.021952	765	3	-2.1693
ZSWIM1	4	0.0086764	0.0009011	0.022009	766	3	-2.3122
ZBED1	4	0.0086836	0.0009011	0.022009	767	3	-1.5466
HLA-DQB2	4	0.0087008	0.0009011	0.022009	768	2	-1.5728
GNL3L	4	0.0087008	0.0009011	0.022009	769	1	0.38879
RBM15	4	0.0087152	0.00090162	0.022009	770	3	-1.8994
SNX18	4	0.0087187	0.00090162	0.022009	771	4	-0.95028
OXSR1	4	0.0087306	0.00090162	0.022009	772	4	-1.6822
C10orf12	4	0.0087677	0.00090887	0.022144	773	4	-0.86425
NUP85	4	0.008786	0.00092752	0.022144	774	3	-2.2539
AKIP1	4	0.0087948	0.00092752	0.022144	775	3	-2.7119
ENO1	4	0.0088061	0.00092752	0.022144	776	3	-2.8644
GINS1	4	0.0088117	0.00092752	0.022144	777	3	-2.8451
GZMA	4	0.0088179	0.00092752	0.022144	778	3	-2.6258
VMAC	4	0.0088199	0.00092752	0.022144	779	4	-1.4945
CENPF	4	0.0088298	0.00092752	0.022144	780	2	-0.43244
PCED1B	4	0.0088394	0.00092752	0.022144	781	4	-1.058
TBC1D3H	4	0.0088457	0.00092752	0.022144	782	2	-1.3934
FAM25A	4	0.0088684	0.00092804	0.022144	783	2	-2.0024
NME5	4	0.0088719	0.00092804	0.022144	784	4	-2.0059
RPL37	4	0.0088829	0.00092804	0.022144	785	4	-2.5819
HIVEP3	4	0.0088859	0.00092804	0.022144	786	4	-2.3237
GALNT6	4	0.0088995	0.00092804	0.022144	787	4	-1.8344
TBX10	4	0.0089072	0.00092804	0.022144	788	2	-0.66246
OR2A5	4	0.0089072	0.00092804	0.022144	789	1	0.10574
LSM6	4	0.0089386	0.00092804	0.022144	790	3	-2.5393
MEA1	4	0.0089534	0.00093892	0.022222	791	3	-2.8089
ZNF333	4	0.0089559	0.00093892	0.022222	792	3	-2.2059
LRRN1	4	0.0089659	0.00093892	0.022222	793	4	-1.7721
PEX13	4	0.0089847	0.00093944	0.022222	794	2	-0.71323
IRF2	4	0.0090144	0.00093944	0.022222	795	4	-1.117
GID8	4	0.0090205	0.00093944	0.022222	796	4	-2.9756
PYDC2	4	0.0090229	0.00093944	0.022222	797	3	-2.0607
PAFAH1B1	4	0.0090338	0.00096327	0.022547	798	3	-1.7444
LIG1	4	0.0090363	0.00096327	0.022547	799	1	-0.39844
HSD17B12	4	0.0090388	0.00096327	0.022547	800	4	-1.8853
RPIA	4	0.0090903	0.00096327	0.022547	801	3	-2.0198
RPS15A	4	0.0090978	0.00096327	0.022547	802	3	-2.4606
RBM3	4	0.0091103	0.00096378	0.022547	803	4	-1.9329
SPAG11A	4	0.0091395	0.00096378	0.022547	804	3	-0.75595
ULK3	4	0.0091443	0.00096378	0.022547	805	4	-1.5841
HEATR3	4	0.0091718	0.00096378	0.022547	806	2	-1.9429
PSMA6	3	0.009214	0.00067499	0.018147	807	2	-1.7396
MCTP1	4	0.009218	0.00099486	0.023093	808	3	-2.2656
CCDC107	4	0.0092183	0.00099486	0.023093	809	4	-1.115
P4HB	4	0.0092235	0.00099538	0.023093	810	3	-1.8745
NELFA	4	0.0092462	0.00099538	0.023093	811	4	-2.1456
GP2	4	0.0092527	0.0010192	0.023093	812	3	-2.256
C4orf45	4	0.0092685	0.0010192	0.023093	813	2	-0.83573
ZNF493	4	0.0093317	0.0010192	0.023093	814	4	-1.1823
EPC2	4	0.0093398	0.0010192	0.023093	815	2	-2.1028
RP1	4	0.0093459	0.0010192	0.023093	816	2	-1.7867
FAM84B	4	0.0093923	0.0010192	0.023093	817	2	-2.0388
TMOD4	4	0.0094273	0.0010197	0.023093	818	4	-2.4641
RPL23A	4	0.0094414	0.0010197	0.023093	819	4	-2.0932
OR1L6	4	0.0094491	0.0010197	0.023093	820	2	-1.6965
ACTN2	4	0.0094491	0.0010197	0.023093	821	2	-0.32916
FCHO1	4	0.0094491	0.0010197	0.023093	822	3	-1.6834
PHF21A	4	0.0094601	0.0010197	0.023093	823	3	-2.3515
NBPF6	4	0.0094624	0.0010197	0.023093	824	2	-2.2233
SLC7A6	4	0.0094652	0.0010197	0.023093	825	3	-2.0512
TM7SF2	4	0.0094858	0.0010197	0.023093	826	2	-2.2565
SPRYD3	4	0.0094887	0.0010197	0.023093	827	4	-0.86649
NKIRAS2	4	0.0094917	0.0010197	0.023093	828	2	-2.0394
CCDC27	4	0.0095187	0.0010197	0.023093	829	4	-1.1
CHKA	4	0.0095321	0.0010197	0.023093	830	3	-2.3953
BANP	3	0.009545	0.00075139	0.019809	831	2	-1.8781
TBRG4	4	0.0095647	0.0010197	0.023093	832	4	-1.3697
UTP15	4	0.0095769	0.0010197	0.023093	833	3	-2.3481
KPNA6	4	0.009578	0.0010197	0.023093	834	4	-1.2397
RPS2	4	0.0095857	0.0010363	0.023097	835	2	-1.7823
MBD3	4	0.0095886	0.0010363	0.023097	836	4	-1.0148
SMC5	4	0.0096061	0.0010363	0.023097	837	4	-1.7665
NPFF	4	0.0096148	0.0010363	0.023097	838	4	-1.9318
DLX1	4	0.0096554	0.0010363	0.023097	839	2	0.3164
NHP2	4	0.0097006	0.0010368	0.023097	840	3	-2.1181
GPS2	4	0.009707	0.0010368	0.023097	841	3	-1.4051
PPIAL4G	4	0.0097098	0.0010368	0.023097	842	2	-1.9906
GINS2	4	0.0097198	0.0010368	0.023097	843	4	-2.0702
CDKN1C	4	0.009752	0.0010368	0.023097	844	4	-1.1914
HMMR	4	0.0097528	0.0010368	0.023097	845	3	-2.3222
RIN2	4	0.0097536	0.0010368	0.023097	846	4	-1.6152
DPH1	4	0.0097751	0.0010368	0.023097	847	3	-2.6125
ANKRD53	4	0.0097844	0.0010596	0.023371	848	2	-0.39761
FBL	4	0.0098018	0.0010596	0.023371	849	3	-2.3174
APLP2	4	0.0098286	0.0010596	0.023371	850	2	-1.8494
DLEU7	4	0.0098617	0.0010601	0.023371	851	2	-0.53084
LETM1	4	0.0098654	0.0010601	0.023371	852	4	-2.3267
SLC38A4	4	0.0098709	0.0010601	0.023371	853	4	-2.6237
MTPAP	4	0.0098931	0.0010601	0.023371	854	4	-1.2587
FBXO24	4	0.0099061	0.0010601	0.023371	855	4	-1.232
NOL10	4	0.0099062	0.0010601	0.023371	856	3	-2.2931
TGFBR1	4	0.0099133	0.0010777	0.023534	857	2	-0.43513
HSD17B2	4	0.0099182	0.0010777	0.023534	858	2	-2.0513
FOXD4L3	3	0.0099268	0.0008063	0.020952	859	2	-3.1083
ITGB6	4	0.0099396	0.0010777	0.023534	860	3	-2.5789
RPL3	4	0.0099452	0.0010777	0.023534	861	4	-2.3478
NOP56	4	0.0099841	0.0010783	0.023534	862	2	-1.5106
UXS1	4	0.010013	0.0010954	0.023534	863	4	-1.1116
EPM2AIP1	4	0.010016	0.0010954	0.023534	864	1	0.23399
TMEM244	4	0.010016	0.0010954	0.023534	865	1	-0.010003
SPATA25	4	0.010021	0.0010954	0.023534	866	4	-1.2989
DLGAP3	4	0.010046	0.0010954	0.023534	867	4	-1.3587
WDR4	4	0.010049	0.0010954	0.023534	868	4	-1.9538
GTF2A1L	4	0.01005	0.0010954	0.023534	869	4	-2.753
ALPI	4	0.010155	0.0010954	0.023534	870	4	-1.3472
CHMP2A	3	0.010165	0.00080682	0.020952	871	2	-1.6729
MASTL	4	0.010212	0.0010959	0.023534	872	3	-2.3586
DARS	4	0.010248	0.0010959	0.023534	873	4	-1.2543
RPF2	4	0.010248	0.0010959	0.023534	874	4	-2.495
RLN3	4	0.010274	0.0010959	0.023534	875	2	-0.99217
BROX	4	0.010274	0.0010959	0.023534	876	3	-1.0094
VSX2	4	0.010274	0.0010959	0.023534	877	2	-0.52767
RAB2B	4	0.010274	0.0010959	0.023534	878	4	-2.388
NUP205	3	0.010295	0.00082495	0.021184	879	3	-1.2547
REC8	4	0.010328	0.0010959	0.023534	880	3	-2.1647
POLR2I	4	0.010332	0.0010959	0.023534	881	3	-2.4764
RPL27A	4	0.010332	0.0010959	0.023534	882	3	-2.6904
GATAD2A	4	0.010374	0.0011166	0.023656	883	4	-1.1838
ZNF131	4	0.010439	0.0011166	0.023656	884	2	-1.4303
PRAMEF17	4	0.01048	0.0011171	0.023656	885	2	-0.49744
LIPK	4	0.010496	0.0011171	0.023656	886	4	-0.99359
CERS2	4	0.010507	0.0011171	0.023656	887	3	-2.6429
TRIM40	4	0.010519	0.0011171	0.023656	888	2	-1.6873
EIF6	4	0.010525	0.0011171	0.023656	889	3	-2.3001
BCAS1	4	0.010532	0.0011171	0.023656	890	3	-2.3237
GNG7	4	0.010534	0.0011171	0.023656	891	4	-1.2069
CYCS	4	0.010538	0.0011171	0.023656	892	2	-1.6423
C14orf37	4	0.01056	0.0011171	0.023656	893	3	-1.7188
LSM3	4	0.010568	0.0011171	0.023656	894	4	-2.2431
ENPP5	4	0.010584	0.0011244	0.023746	895	3	-1.7639
TMEM54	4	0.010585	0.0011244	0.023746	896	3	-1.8054
CATIP	4	0.010599	0.0011477	0.024185	897	3	-1.5888
PRDX6	4	0.010625	0.0011751	0.024709	898	4	-2.1037
ATXN3	4	0.010627	0.0011751	0.024709	899	4	-1.7158
TNFAIP8	4	0.010661	0.0011871	0.024905	900	4	-0.86572
OR56A5	4	0.010661	0.0011871	0.024905	901	3	-0.95499
DOLPP1	4	0.010756	0.0011969	0.025029	902	4	-1.1458
FOXL1	4	0.010764	0.0011969	0.025029	903	2	-0.66426
SPDL1	4	0.010764	0.0011969	0.025029	904	2	-1.0559
ERMAP	3	0.010772	0.00082547	0.021184	905	3	-2.4193
STK11	4	0.010815	0.0012238	0.025244	906	4	-2.5091
PTRH1	4	0.010816	0.0012238	0.025244	907	3	-2.2232
OR6B3	4	0.010831	0.0012238	0.025244	908	4	-2.1498
GAGE2A	4	0.010841	0.0012238	0.025244	909	1	0.016012
TUBG1	4	0.010848	0.0012238	0.025244	910	3	-2.7482
TRIAP1	4	0.010857	0.0012238	0.025244	911	4	-2.2843
AGBL1	4	0.010859	0.0012238	0.025244	912	4	-1.4612
ARPC5	4	0.010893	0.0012238	0.025244	913	2	-0.59061
HEATR1	4	0.010898	0.0012238	0.025244	914	3	-2.4085
ZBTB48	4	0.010914	0.0012243	0.025244	915	4	-2.1594
SLC22A13	4	0.010944	0.0012243	0.025244	916	2	-0.42872
ITIH6	4	0.010956	0.0012243	0.025244	917	3	-2.0574
SST	4	0.010987	0.0012243	0.025244	918	3	-1.8876
TRAPPC3	3	0.010988	0.00083739	0.021184	919	2	-1.432
SLC30A1	4	0.010996	0.0012466	0.025412	920	4	-1.8969
ENY2	4	0.011007	0.0012466	0.025412	921	3	-2.3322
ARHGAP10	4	0.011029	0.0012466	0.025412	922	2	-1.8315
MLLT1	4	0.011046	0.0012466	0.025412	923	3	-2.2902
CEBPZ	3	0.011063	0.0008379	0.021184	924	3	-1.903
UQCRB	4	0.011092	0.0012471	0.025412	925	2	-2.0201
C6orf229	4	0.011099	0.0012471	0.025412	926	2	-0.40502
NFS1	4	0.011105	0.0012471	0.025412	927	3	-2.0541
RBPJ	4	0.011117	0.0012471	0.025412	928	3	-1.9479
KRTAP2-4	4	0.011124	0.0012471	0.025412	929	2	-1.7058
NVL	4	0.011165	0.0012471	0.025412	930	3	-1.9325
FAM9A	4	0.011176	0.0012471	0.025412	931	1	-0.39678
NAA35	4	0.011197	0.0012865	0.026114	932	3	-2.1114
TMEM62	4	0.011202	0.0012865	0.026114	933	4	-1.0365
RNH1	4	0.011214	0.001287	0.026114	934	4	-1.5287
PLCH1	4	0.011223	0.001287	0.026114	935	3	-2.1725
NDRG2	4	0.011238	0.0013098	0.026474	936	2	-1.6194
PKM	4	0.011243	0.0013098	0.026474	937	3	-2.0848
IFNL3	4	0.01125	0.0013098	0.026474	938	4	-2.671
PGM3	4	0.011277	0.0013103	0.026474	939	4	-1.5331
IL2RB	4	0.011317	0.0013471	0.027028	940	4	-1.929
ARL3	4	0.011324	0.0013471	0.027028	941	4	-1.1162
ST3GAL2	4	0.011331	0.0013476	0.027028	942	3	-1.5666
HSDL2	4	0.011331	0.0013476	0.027028	943	2	-0.52149
RPS6KA1	4	0.011332	0.0013476	0.027028	944	4	-1.7408
CLIC6	4	0.011337	0.0013476	0.027028	945	3	-2.231
UFC1	4	0.011343	0.0013476	0.027028	946	3	-2.2145
SLC27A1	4	0.011362	0.001373	0.02749	947	4	-1.8129
U2SURP	4	0.011365	0.0013735	0.02749	948	2	-1.7909
SNRNP48	4	0.011387	0.0014041	0.028072	949	4	-1.1916
TSFM	4	0.011404	0.0014326	0.028503	950	4	-2.2855
PSMG4	4	0.011407	0.0014326	0.028503	951	4	-2.0264
UMAD1	4	0.011408	0.0014326	0.028503	952	1	-0.11342
GOSR2	4	0.011427	0.0014331	0.028503	953	3	-2.4912
EMB	4	0.011429	0.0014331	0.028503	954	3	-2.4875
ZNF804A	4	0.011459	0.0014487	0.028673	955	3	-2.2972
XCL1	4	0.01146	0.0014487	0.028673	956	2	-0.71703
SETD8	4	0.011462	0.0014487	0.028673	957	3	-2.1576
CTSK	4	0.011473	0.0014492	0.028673	958	3	-1.8509
QPRT	4	0.011487	0.0014492	0.028673	959	3	-2.09
C16orf82	3	0.011491	0.00088504	0.021952	960	1	0.095476
ZDHHC18	4	0.011511	0.0014632	0.028722	961	3	-0.71784
MRPL32	4	0.01152	0.0014632	0.028722	962	4	-2.1234
MRPS28	4	0.011546	0.0014632	0.028722	963	4	-1.5594
TONSL	4	0.011569	0.0014632	0.028722	964	3	-2.1356
ZBTB25	4	0.011582	0.0014632	0.028722	965	4	-0.81865
CLDN23	4	0.011588	0.0014637	0.028722	966	4	-1.0471
TYMS	4	0.011614	0.0014637	0.028722	967	4	-2.3136
GKN2	4	0.011617	0.0014637	0.028722	968	4	-1.3307
GHRL	4	0.011691	0.0014849	0.02897	969	2	-0.20999
GTF3C2	4	0.011695	0.0014849	0.02897	970	4	-1.4499
ADORA2B	3	0.011704	0.00088556	0.021952	971	1	0.00020097
LSM5	4	0.01171	0.0014849	0.02897	972	4	-2.2078
UBQLN2	4	0.011718	0.0014849	0.02897	973	2	-2.1025
ERBB2	4	0.011738	0.0014854	0.02897	974	3	-2.5194
TIAM2	4	0.011769	0.0014854	0.02897	975	2	-0.73243
C19orf44	4	0.011803	0.0015103	0.029425	976	3	-2.3936
TBCA	4	0.011819	0.0015378	0.029818	977	4	-2.2071
GOLGA8R	4	0.01182	0.0015378	0.029818	978	3	-2.2931
TRAM2	4	0.011822	0.0015378	0.029818	979	3	-1.9285
CEP55	4	0.011853	0.0015383	0.029818	980	4	-0.99827
RFPL4B	4	0.011872	0.0015383	0.029818	981	4	-0.99524
TAF9	4	0.011887	0.0015497	0.029928	982	4	-2.1495
SMPD4	4	0.011923	0.0015497	0.029928	983	1	-0.23368
RORA	4	0.011961	0.0015502	0.029928	984	3	-2.5223
CACNA1B	4	0.011973	0.0015502	0.029928	985	3	-1.925
CT47A8	3	0.011974	0.0010047	0.023093	986	2	-1.1304
CT45A6	4	0.012018	0.0015813	0.030467	987	3	-2.5423
KDM2B	4	0.012021	0.0015813	0.030467	988	4	-2.4615
PELI3	4	0.012035	0.0016067	0.030903	989	4	-0.91081
CEACAM21	4	0.01204	0.0016072	0.030903	990	4	-1.5025
PIP5KL1	4	0.012052	0.0016362	0.031282	991	3	-1.0931
TEX36	4	0.012052	0.0016362	0.031282	992	1	0.054373
C2orf49	4	0.012052	0.0016362	0.031282	993	2	-0.98618
GLYR1	4	0.012052	0.0016362	0.031282	994	2	-1.2805
MED11	3	0.012053	0.001027	0.023097	995	3	-1.4672
C6orf47	4	0.01211	0.0016367	0.031282	996	2	-1.6161
PNPLA1	4	0.012123	0.0016481	0.031447	997	2	-1.6714
OR11H1	4	0.012143	0.0016486	0.031447	998	2	-1.8629
PNMAL1	4	0.01218	0.0016642	0.031659	999	3	-1.7391
NEUROG1	4	0.012181	0.0016647	0.031659	1000	1	0.082393
NEMF	4	0.012186	0.0016647	0.031659	1001	4	-1.019
KLHL35	4	0.012205	0.0016771	0.031684	1002	4	-0.88764
CEP63	4	0.012208	0.0016771	0.031684	1003	2	-1.9513
FGF10	4	0.012213	0.0016771	0.031684	1004	4	-0.92515
TNFSF12-TNFSF13	4	0.012222	0.0016771	0.031684	1005	3	-2.1146
MAFA	4	0.012225	0.0016771	0.031684	1006	4	-1.5761
TMEM160	4	0.012232	0.0016771	0.031684	1007	3	-0.66608
SH3GLB1	4	0.012249	0.0016776	0.031684	1008	3	-1.6527
HEXIM1	4	0.012281	0.0016973	0.031939	1009	2	-1.5687
DNA2	2	0.012285	0.00041157	0.013355	1010	2	-1.4415
RNPS1	4	0.01229	0.0016973	0.031939	1011	4	-0.87985
ELOVL5	4	0.012297	0.0016973	0.031939	1012	4	-2.3695
MEOX2	4	0.012301	0.0016978	0.031939	1013	2	-1.9658
DDN	4	0.012335	0.0017299	0.032458	1014	1	0.50865
ZNF407	4	0.012342	0.0017299	0.032458	1015	4	-0.82741
BCO2	4	0.012358	0.0017305	0.032458	1016	4	-1.8023
DDB1	4	0.012407	0.0017947	0.033106	1017	4	-2.2418
ATP5O	4	0.012419	0.0017947	0.033106	1018	4	-1.6434
PTGES3L-AARSD1	4	0.01244	0.0017947	0.033106	1019	2	-1.9152
TWSG1	4	0.012489	0.0017952	0.033106	1020	1	-0.08253
PSMC5	4	0.012507	0.0017952	0.033106	1021	3	-2.2967
SOX5	4	0.012512	0.0017952	0.033106	1022	4	-1.1851
RRAD	4	0.012541	0.0017952	0.033106	1023	2	-0.45487
BBC3	4	0.012578	0.0018165	0.033106	1024	4	-0.92918
ADIPOR1	4	0.01258	0.0018165	0.033106	1025	2	-1.7777
GNA14	4	0.012592	0.0018165	0.033106	1026	1	0.23858
NUDCD3	4	0.0126	0.0018165	0.033106	1027	3	-2.1202
SLC22A11	4	0.012607	0.0018165	0.033106	1028	3	-2.5512
ARHGAP35	4	0.012644	0.0018165	0.033106	1029	2	-0.43656
ACTR3C	4	0.012717	0.0018165	0.033106	1030	3	-2.0344
ELAVL1	4	0.012785	0.001817	0.033106	1031	3	-1.725
SCNN1A	4	0.012788	0.001817	0.033106	1032	4	-1.2887
RPL39	4	0.01282	0.001817	0.033106	1033	3	-2.0123
PRPF19	4	0.012822	0.001817	0.033106	1034	3	-2.1496
TBCK	4	0.012838	0.001817	0.033106	1035	3	-1.9609
SLC22A2	4	0.012841	0.001817	0.033106	1036	3	-1.607
GNGT2	4	0.012875	0.001817	0.033106	1037	1	0.096947
BBS7	4	0.012875	0.001817	0.033106	1038	2	-0.55304
PLAGL1	4	0.012875	0.001817	0.033106	1039	2	-0.30933
APLNR	4	0.012875	0.001817	0.033106	1040	1	-0.086668
SLC39A9	4	0.012875	0.001817	0.033106	1041	3	-0.65054
MAGEB2	4	0.012881	0.001817	0.033106	1042	4	-1.4003
YIF1A	4	0.012923	0.001817	0.033106	1043	4	-2.1142
E2F3	4	0.012935	0.001817	0.033106	1044	3	-2.0506
ANAPC11	4	0.012941	0.001817	0.033106	1045	4	-1.8812
AKAP11	4	0.012987	0.0018439	0.033478	1046	4	-0.88842
CIRBP	4	0.012992	0.0018439	0.033478	1047	2	-2.0539
RFC5	4	0.013029	0.0018444	0.033478	1048	2	-1.4652
ORAOV1	3	0.013106	0.0011176	0.023656	1049	2	-1.6028
FAM9B	4	0.013107	0.0018988	0.034433	1050	1	-0.14307
UTY	4	0.013143	0.0019237	0.034761	1051	4	-0.94627
TDRD7	4	0.013145	0.0019237	0.034761	1052	4	-1.079
NACAD	4	0.013158	0.0019242	0.034761	1053	3	-1.2437
TRIM43	4	0.013168	0.0019242	0.034761	1054	4	-1.0554
PRKG2	4	0.01321	0.0019791	0.035719	1055	2	-0.37997
TGS1	4	0.013231	0.0020164	0.036299	1056	3	-2.1
CDK9	3	0.013263	0.0011394	0.024037	1057	3	-1.2448
AS3MT	4	0.013276	0.0020169	0.036299	1058	3	-1.9164
PPFIA4	4	0.013279	0.0020169	0.036299	1059	4	-1.9599
ZNF763	4	0.013285	0.0020602	0.036938	1060	2	-1.4324
RPL28	4	0.013285	0.0020602	0.036938	1061	2	-1.5063
C14orf178	4	0.013285	0.0020602	0.036938	1062	2	-1.6666
CTAGE9	4	0.013285	0.0020602	0.036938	1063	2	-1.3336
NUDT18	4	0.013292	0.0021034	0.037512	1064	4	-1.8126
PRAMEF10	4	0.013299	0.0021034	0.037512	1065	4	-0.86029
ATP6V1B1	4	0.013308	0.002104	0.037512	1066	3	-1.7902
PLA2G2A	4	0.013313	0.002104	0.037512	1067	1	-0.19032
ADI1	4	0.013313	0.002104	0.037512	1068	1	0.42577
AGA	4	0.013313	0.002104	0.037512	1069	3	-1.2746
DDX47	4	0.013324	0.0021392	0.038043	1070	4	-2.2071
CPSF4	4	0.013368	0.0021397	0.038043	1071	3	-1.9181
DNM1L	4	0.013389	0.0021397	0.038043	1072	4	-1.4017
KIAA1211	4	0.013423	0.0021583	0.038137	1073	3	-2.5998
CXorf49	4	0.013452	0.0021589	0.038137	1074	3	-1.8978
ELAVL2	4	0.013455	0.0021589	0.038137	1075	3	-1.6967
GLUD1	4	0.013467	0.0021589	0.038137	1076	2	-0.72471
LIPT2	4	0.013502	0.0021884	0.038137	1077	4	-1.309
SPACA5B	4	0.01351	0.0021884	0.038137	1078	4	-0.93534
CHEK2	4	0.013519	0.0021884	0.038137	1079	1	-0.010372
PGD	4	0.01354	0.0021884	0.038137	1080	3	-1.9351
TRO	4	0.013547	0.0021884	0.038137	1081	3	-1.6175
HMGCS2	4	0.01357	0.0021884	0.038137	1082	2	-0.28177
AGTRAP	4	0.013582	0.0021884	0.038137	1083	3	-2.2775
ARID3C	4	0.013584	0.0021884	0.038137	1084	3	-1.7938
RBM43	4	0.013599	0.0021884	0.038137	1085	4	-1.5381
RPS28	4	0.0136	0.0021884	0.038137	1086	3	-2.4535
NSL1	4	0.013626	0.0021889	0.038137	1087	3	-2.0817
TRAP1	4	0.013661	0.0021889	0.038137	1088	4	-1.5955
TRIM49	4	0.013664	0.0021889	0.038137	1089	4	-1.919
ACRV1	4	0.013693	0.0021889	0.038137	1090	3	-1.8896
PTMS	4	0.013699	0.0021889	0.038137	1091	2	-0.7658
WFDC6	4	0.013699	0.0021889	0.038137	1092	2	-0.87381
SAMD15	4	0.0137	0.0021889	0.038137	1093	2	-1.4219
CELSR2	4	0.013736	0.0021889	0.038137	1094	4	-0.79239
SEC16A	4	0.013762	0.0022278	0.038403	1095	2	-1.8114
AQP12B	4	0.013778	0.0022278	0.038403	1096	3	-1.7919
HIF3A	4	0.013783	0.0022278	0.038403	1097	2	-2.1369
CCNH	4	0.013788	0.0022278	0.038403	1098	3	-2.2298
FTSJ3	4	0.013803	0.0022278	0.038403	1099	4	-1.3263
TRPM7	4	0.013811	0.0022283	0.038403	1100	2	-1.9664
HSD17B1	4	0.013827	0.0022283	0.038403	1101	3	-1.735
TMEM42	4	0.013839	0.0022283	0.038403	1102	3	-2.5301
ATL2	4	0.013843	0.0022283	0.038403	1103	4	-1.851
KDSR	4	0.013845	0.0022283	0.038403	1104	4	-1.9678
TAF5	4	0.013847	0.0022283	0.038403	1105	4	-2.0287
TKFC	4	0.01385	0.0022599	0.038403	1106	3	-1.4895
LURAP1L	4	0.013878	0.0022599	0.038403	1107	4	-1.1394
PHLDA3	4	0.01393	0.0022599	0.038403	1108	3	-0.52229
TXK	4	0.013932	0.0022599	0.038403	1109	3	-1.6971
C1QL4	4	0.013984	0.0022599	0.038403	1110	3	-1.7344
API5	4	0.013992	0.0022604	0.038403	1111	4	-1.0311
SLC2A13	4	0.014009	0.0022604	0.038403	1112	4	-1.3081
RAD51C	4	0.014011	0.0022604	0.038403	1113	3	-1.7661
RPA1	4	0.01405	0.0022604	0.038403	1114	3	-1.9705
FBXL5	4	0.014084	0.0022604	0.038403	1115	3	-1.2833
CCDC170	4	0.014084	0.0022604	0.038403	1116	3	-1.7351
TUBA3D	4	0.014084	0.0022604	0.038403	1117	2	-0.94151
GRAMD1C	4	0.014084	0.0022604	0.038403	1118	2	-0.64466
CDC23	4	0.014092	0.0022604	0.038403	1119	3	-2.5071
C18orf8	4	0.0141	0.0022604	0.038403	1120	3	-1.5283
ZNF630	4	0.014105	0.0022604	0.038403	1121	4	-1.0329
CPB1	4	0.014109	0.0022604	0.038403	1122	4	-1.3029
RPL34	4	0.014146	0.0023189	0.039327	1123	3	-2.5914
NAPG	4	0.014182	0.0023459	0.039687	1124	3	-2.1034
TPH1	4	0.014198	0.0023459	0.039687	1125	3	-2.1311
GML	4	0.014238	0.0023464	0.039687	1126	1	0.3976
VARS2	4	0.01428	0.0023827	0.039956	1127	3	-2.1631
GLCE	4	0.01429	0.0023827	0.039956	1128	1	-0.15745
SYNGAP1	4	0.014364	0.0023827	0.039956	1129	4	-1.3382
KCNJ4	4	0.014367	0.0023827	0.039956	1130	1	0.2001
TMEM38A	4	0.014368	0.0023827	0.039956	1131	4	-0.80509
NATD1	4	0.014433	0.0023832	0.039956	1132	3	-2.078
LRRC75A	4	0.01447	0.0023832	0.039956	1133	2	-0.66843
DGCR14	4	0.01447	0.0023832	0.039956	1134	1	0.31026
UROD	4	0.014485	0.0023832	0.039956	1135	4	-1.9505
HAUS2	4	0.014515	0.0024262	0.040437	1136	4	-1.6432
SCN2A	4	0.014535	0.0024262	0.040437	1137	4	-0.91498
COPG1	4	0.014547	0.0024262	0.040437	1138	2	-1.7299
HIST1H2AH	4	0.014554	0.0024262	0.040437	1139	3	-1.5749
TOB1	4	0.014587	0.0024267	0.040437	1140	4	-1.9767
SH3TC1	4	0.014598	0.0024267	0.040437	1141	2	-0.19561
PAQR8	4	0.014647	0.0025054	0.041649	1142	4	-2.1162
TOR1B	4	0.01465	0.0025059	0.041649	1143	1	0.0021086
EIF3I	4	0.014652	0.0025059	0.041649	1144	3	-1.9016
TCEAL8	4	0.014675	0.0025609	0.042446	1145	3	-1.9759
DVL3	4	0.014756	0.0025614	0.042446	1146	4	-1.0892
GBF1	4	0.014784	0.0025956	0.042446	1147	3	-2.6713
PDPK1	4	0.014802	0.0025956	0.042446	1148	4	-0.93608
MS4A6A	4	0.014805	0.0025956	0.042446	1149	3	-1.6744
MTERF1	4	0.014813	0.0025956	0.042446	1150	4	-1.1453
ZNF619	4	0.014832	0.0025956	0.042446	1151	4	-1.7908
TRIML1	4	0.014842	0.0025956	0.042446	1152	3	-2.0854
ALAS1	4	0.01485	0.0025956	0.042446	1153	4	-1.811
DBF4	4	0.014855	0.0025956	0.042446	1154	2	-0.89918
MIB1	4	0.014855	0.0025956	0.042446	1155	1	-0.12868
SAP30	4	0.014855	0.0025956	0.042446	1156	2	-0.71664
DSEL	4	0.014855	0.0025956	0.042446	1157	2	-0.50605
CAPN5	4	0.014855	0.0025956	0.042446	1158	1	-0.034493
PRAMEF6	4	0.01491	0.0025961	0.042446	1159	3	-1.9207
PLVAP	4	0.014917	0.0025961	0.042446	1160	3	-2.1801
FMO1	4	0.01493	0.0025961	0.042446	1161	4	-1.1217
TERF2	4	0.014931	0.0025961	0.042446	1162	3	-1.9087
FSCB	4	0.014937	0.0025961	0.042446	1163	4	-0.81949
KCNIP2	4	0.014986	0.0026111	0.042482	1164	4	-0.95055
ZMYND19	4	0.014986	0.0026111	0.042482	1165	3	-2.0247
OSGEPL1	4	0.014993	0.0026116	0.042482	1166	3	-2.3432
FCF1	4	0.015013	0.0026116	0.042482	1167	3	-1.8082
PTCHD4	4	0.015022	0.0026116	0.042482	1168	2	-1.5157
XRCC6	4	0.015031	0.0026463	0.042945	1169	3	-1.7429
DHRS13	4	0.015044	0.0026463	0.042945	1170	3	-1.9232
DLST	4	0.015058	0.0026468	0.042945	1171	3	-2.1499
CXCL9	4	0.015075	0.0026872	0.043388	1172	3	-1.6468
TRIM33	4	0.015081	0.0026872	0.043388	1173	2	-1.4668
ICAM3	4	0.015086	0.0026872	0.043388	1174	2	-0.81799
TMCO4	4	0.015091	0.0026872	0.043388	1175	4	-0.95039
TBL3	4	0.015102	0.0026872	0.043388	1176	2	-1.0053
NME2	4	0.01512	0.0026878	0.043388	1177	3	-1.9266
ID3	4	0.015163	0.0027095	0.043665	1178	3	-1.0777
ZNF737	4	0.015168	0.0027095	0.043665	1179	2	-1.8603
HOXA2	4	0.015207	0.0027909	0.044833	1180	4	-1.5845
ZFAND2B	4	0.015215	0.0027909	0.044833	1181	2	-0.18609
KISS1	4	0.015228	0.0027914	0.044833	1182	3	-1.7082
MS4A15	4	0.015292	0.0028313	0.044937	1183	1	0.038387
PRPF4	4	0.01534	0.0028313	0.044937	1184	3	-2.0421
AP5B1	4	0.015343	0.0028313	0.044937	1185	4	-1.5882
HIST1H1C	4	0.015366	0.0028313	0.044937	1186	3	-2.2294
GALR3	4	0.015369	0.0028318	0.044937	1187	2	-1.5505
HERPUD2	4	0.015388	0.0028318	0.044937	1188	4	-1.6629
RHOT1	4	0.015402	0.0028318	0.044937	1189	4	-1.4603
CPSF2	4	0.015402	0.0028318	0.044937	1190	3	-2.2006
BRS3	4	0.015416	0.0028318	0.044937	1191	3	-1.5354
MUC12	4	0.01542	0.0028318	0.044937	1192	1	0.2669
RPL31	4	0.015433	0.0028318	0.044937	1193	3	-1.6051
POLE3	4	0.015489	0.0028318	0.044937	1194	3	-2.23
KCNA10	3	0.015494	0.0016232	0.031181	1195	3	-2.1652
PLEKHG6	4	0.015497	0.0028318	0.044937	1196	2	-1.4622
MAPKBP1	4	0.015497	0.0028318	0.044937	1197	2	-0.58484
ARL6IP6	4	0.015503	0.0028561	0.044937	1198	3	-1.8267
ADAMTS9	4	0.015529	0.0028561	0.044937	1199	4	-1.6249
C19orf35	4	0.015542	0.0028561	0.044937	1200	2	-1.9664
NUBP1	4	0.015575	0.0028561	0.044937	1201	3	-2.3487
TRMT1	4	0.015601	0.0028566	0.044937	1202	3	-2.2521
CRYBB2	4	0.01563	0.0028566	0.044937	1203	4	-1.9526
PSD	4	0.015644	0.0028566	0.044937	1204	4	-1.2264
SLC22A15	4	0.015651	0.0028566	0.044937	1205	1	-0.27126
CDCP1	4	0.015651	0.0028566	0.044937	1206	2	-0.72198
GTF2B	4	0.015653	0.0028566	0.044937	1207	3	-2.1354
TSPY1	4	0.015672	0.0028566	0.044937	1208	3	-1.8574
RHBDL1	4	0.015681	0.0028903	0.04543	1209	4	-0.99013
CLU	4	0.01578	0.0029292	0.04568	1210	3	-0.96342
LIMS1	4	0.015816	0.0029292	0.04568	1211	3	-1.7306
C19orf73	4	0.015825	0.0029292	0.04568	1212	3	-2.0614
GNPTG	4	0.015831	0.0029292	0.04568	1213	2	-0.24421
MAGEA6	4	0.015867	0.0029748	0.04568	1214	3	-1.9801
MAGEA10-MAGEA5	4	0.015873	0.0029748	0.04568	1215	4	-0.81756
SCNN1B	4	0.015876	0.003024	0.04568	1216	2	-1.7659
COPS7B	4	0.015884	0.003024	0.04568	1217	4	-0.93334
ESPN	4	0.015894	0.003024	0.04568	1218	4	-1.3579
CACNA1D	4	0.015924	0.003024	0.04568	1219	3	-1.9671
ADAM9	4	0.015934	0.003024	0.04568	1220	2	-0.74234
MARVELD3	4	0.015934	0.003024	0.04568	1221	1	0.21885
ABCB7	4	0.015957	0.003024	0.04568	1222	3	-1.7504
GPM6A	4	0.015978	0.0030245	0.04568	1223	3	-1.996
ZNF703	4	0.016024	0.0030245	0.04568	1224	4	-1.4631
NRXN3	4	0.016036	0.0030245	0.04568	1225	1	-0.36726
YY1	4	0.016063	0.0031017	0.04568	1226	3	-2.5986
ARL13A	4	0.016071	0.0031017	0.04568	1227	4	-1.8374
CGB1	4	0.016089	0.0031017	0.04568	1228	3	-2.1543
PRSS3	4	0.016115	0.0031017	0.04568	1229	2	-2.034
HIC1	4	0.016118	0.0031017	0.04568	1230	4	-0.88412
RERE	4	0.016139	0.0031017	0.04568	1231	2	-0.41733
SCAF1	4	0.016145	0.0031017	0.04568	1232	3	-2.3485
KDM6B	4	0.016168	0.0031017	0.04568	1233	3	-1.6607
COL6A3	4	0.016172	0.0031017	0.04568	1234	3	-1.7492
PGLYRP1	4	0.016177	0.0031017	0.04568	1235	4	-0.75078
MZT2B	4	0.016183	0.0031017	0.04568	1236	3	-2.4039
C1QL1	4	0.01619	0.0031017	0.04568	1237	3	-2.6647
UTP11L	4	0.016198	0.0031017	0.04568	1238	4	-2.7348
CDC123	4	0.01622	0.0031017	0.04568	1239	2	-0.97893
NPAS3	4	0.016237	0.0031017	0.04568	1240	3	-1.515
FTL	4	0.016267	0.0031017	0.04568	1241	1	0.51963
GGCT	4	0.016267	0.0031017	0.04568	1242	2	-0.63467
RPP30	4	0.016281	0.0031017	0.04568	1243	4	-0.94791
KIAA0196	4	0.016293	0.0031017	0.04568	1244	4	-1.318
L1CAM	4	0.016296	0.0031017	0.04568	1245	2	-1.8187
YRDC	4	0.01636	0.0031017	0.04568	1246	4	-2.1695
NAA50	4	0.016371	0.0031017	0.04568	1247	2	-1.8386
FABP5	4	0.016401	0.0031017	0.04568	1248	2	-1.7013
C1orf95	4	0.016422	0.0031017	0.04568	1249	3	-1.6642
GOLGA6B	4	0.016431	0.0031017	0.04568	1250	3	-2.1003
CAPRIN2	4	0.016447	0.0031017	0.04568	1251	3	-1.8554
CABLES1	4	0.016447	0.0031017	0.04568	1252	1	0.38976
SNAPC3	4	0.016481	0.0031017	0.04568	1253	4	-2.0578
SEC13	4	0.016483	0.0031017	0.04568	1254	4	-0.94189
ANKRD34A	4	0.016498	0.0031017	0.04568	1255	2	0.0050498
SPATA9	4	0.016526	0.0031017	0.04568	1256	4	-1.1578
COPS5	4	0.016531	0.0031022	0.04568	1257	4	-1.9575
FAM47C	4	0.016545	0.0031022	0.04568	1258	2	-1.5271
PCDHA10	4	0.016569	0.0031022	0.04568	1259	4	-1.78
DBR1	4	0.016583	0.0031022	0.04568	1260	4	-2.0444
SBK1	4	0.016591	0.0031022	0.04568	1261	3	-2.1636
TGFBR3L	4	0.016593	0.0031022	0.04568	1262	3	-1.6774
GADD45GIP1	4	0.016598	0.0031022	0.04568	1263	4	-1.7481
KCMF1	4	0.016627	0.0031022	0.04568	1264	4	-0.97845
KCNN2	4	0.016644	0.0031022	0.04568	1265	2	-1.8944
TDRD5	4	0.016661	0.0031022	0.04568	1266	4	-1.9381
EWSR1	4	0.016666	0.0031022	0.04568	1267	4	-1.0699
CHMP3	4	0.01667	0.0031022	0.04568	1268	3	-1.916
STXBP5	3	0.016683	0.0017905	0.033106	1269	1	-0.48576
PRPF31	4	0.01669	0.0031022	0.04568	1270	3	-1.8945
CWC22	4	0.016697	0.0031022	0.04568	1271	2	-1.6569
ALG13	4	0.016703	0.0031022	0.04568	1272	3	-2.3602
CDKN1B	4	0.016703	0.0031022	0.04568	1273	2	-0.45334
MAGEA8	4	0.016703	0.0031022	0.04568	1274	1	0.10278
MIEF1	4	0.016703	0.0031022	0.04568	1275	2	-0.75967
KRTAP16-1	4	0.016703	0.0031022	0.04568	1276	1	-0.10466
PRSS1	4	0.016703	0.0031022	0.04568	1277	3	-2.435
RTCB	4	0.016714	0.0031022	0.04568	1278	3	-1.8251
AMIGO3	4	0.016737	0.0031022	0.04568	1279	3	-2.3195
UNG	4	0.016766	0.0031022	0.04568	1280	2	-1.2841
SNRPD3	3	0.016795	0.0018237	0.033197	1281	3	-1.3348
MVD	4	0.016808	0.0031022	0.04568	1282	4	-1.5232
NCF4	4	0.016852	0.0031022	0.04568	1283	4	-0.92202
NBAS	4	0.016873	0.0031022	0.04568	1284	3	-2.5956
ERP27	4	0.016909	0.0031022	0.04568	1285	3	-1.9966
RPS3	4	0.016925	0.0031022	0.04568	1286	3	-1.6036
TBPL2	4	0.01694	0.0031022	0.04568	1287	3	-1.9694
MADCAM1	4	0.016947	0.0031022	0.04568	1288	3	-1.7429
ACTR5	4	0.016958	0.0031022	0.04568	1289	3	-2.0611
TIMD4	4	0.016986	0.0031022	0.04568	1290	2	-0.6604
SYN3	4	0.016986	0.0031022	0.04568	1291	4	-0.77315
RBBP5	4	0.016996	0.0031022	0.04568	1292	3	-1.9814
ABO	4	0.017037	0.0032022	0.046763	1293	4	-1.4782
TRPT1	4	0.01704	0.0032022	0.046763	1294	3	-2.2675
TSR1	4	0.017042	0.0032022	0.046763	1295	2	-1.3971
RAD51D	4	0.017058	0.0032022	0.046763	1296	3	-1.9348
MMP2	4	0.017063	0.0032022	0.046763	1297	1	-0.084324
RCE1	4	0.017086	0.0032022	0.046763	1298	4	-1.1561
TUT1	4	0.017092	0.0032022	0.046763	1299	3	-2.0931
MYH6	4	0.017104	0.0032022	0.046763	1300	2	-1.6277
SLC2A1	4	0.017114	0.0032027	0.046763	1301	2	-0.40915
SQLE	4	0.017116	0.0032027	0.046763	1302	4	-1.3621
CCDC86	4	0.017173	0.0032027	0.046763	1303	2	-1.6086
ENO3	4	0.017242	0.0032695	0.047601	1304	2	-0.39873
SH3YL1	4	0.017242	0.0032695	0.047601	1305	2	-0.95004
MYH9	4	0.017274	0.00327	0.047601	1306	2	-1.5982
ACSM5	4	0.01728	0.00327	0.047601	1307	3	-1.4653
OR9Q1	4	0.017291	0.0033146	0.048147	1308	3	-1.5931
SLC7A3	4	0.017291	0.0033146	0.048147	1309	4	-0.98262
TCEB2	4	0.017317	0.0033151	0.048147	1310	3	-1.7537
MECOM	4	0.017374	0.0033591	0.048353	1311	3	-1.8445
WDR55	4	0.017392	0.0033596	0.048353	1312	4	-0.7871
MARS	4	0.017392	0.0033596	0.048353	1313	4	-1.1041
HSD17B10	4	0.017392	0.0033596	0.048353	1314	4	-1.0167
RPL13	4	0.017392	0.0033596	0.048353	1315	4	-1.4785
NIPBL	4	0.017392	0.0033596	0.048353	1316	4	-1.604
SLC31A2	4	0.017392	0.0033596	0.048353	1317	4	-1.1543
RPS8	4	0.017392	0.0033596	0.048353	1318	4	-1.472
AP3S2	4	0.017422	0.0033596	0.048353	1319	4	-1.6204
TEC	4	0.017427	0.0033596	0.048353	1320	3	-2.6521
AURKA	4	0.017428	0.0033596	0.048353	1321	4	-1.2783
HBS1L	4	0.01744	0.0033596	0.048353	1322	4	-0.7989
LIN52	4	0.017461	0.003398	0.048729	1323	3	-2.0238
HNF4G	4	0.017468	0.003398	0.048729	1324	4	-0.8232
NCK1	4	0.017473	0.0033985	0.048729	1325	4	-0.87231
SKIDA1	4	0.017476	0.0033985	0.048729	1326	4	-2.1572
FAF2	4	0.017483	0.0033985	0.048729	1327	2	-1.8549
RGS7	4	0.017513	0.0034425	0.048963	1328	4	-0.6967
SLC52A1	4	0.017521	0.0034425	0.048963	1329	3	-1.7908
SPAM1	4	0.01753	0.0034425	0.048963	1330	4	-1.3217
KLRC4	4	0.017536	0.0034425	0.048963	1331	4	-1.71
UBAP2	4	0.017545	0.0034425	0.048963	1332	4	-1.9065
SIX6	4	0.01755	0.0034425	0.048963	1333	1	-0.18872
ASL	4	0.01755	0.0034425	0.048963	1334	1	0.50452
TMX2	4	0.01755	0.0034425	0.048963	1335	3	-1.1662
METTL16	4	0.017589	0.0034425	0.048963	1336	3	-2.007
TEP1	4	0.017704	0.003443	0.048963	1337	1	0.31135
C2CD4B	4	0.017704	0.003443	0.048963	1338	1	0.38694
POLD1	4	0.017737	0.0035275	0.049794	1339	3	-2.0349
C9orf114	4	0.017737	0.0035275	0.049794	1340	3	-1.8863
HSPA4L	4	0.017737	0.0035275	0.049794	1341	3	-2.1323
MVK	4	0.017737	0.0035275	0.049794	1342	2	-1.6575
MRPL37	4	0.017737	0.0035275	0.049794	1343	2	-1.6444
WDR82	4	0.017737	0.0035275	0.049794	1344	3	-1.9089
CENPK	4	0.017737	0.0035275	0.049794	1345	2	-0.9827
TMED10	4	0.017737	0.0035275	0.049794	1346	3	-1.9143
NXF1	4	0.017737	0.0035275	0.049794	1347	2	-1.384
SPATA12	4	0.017741	0.0035689	0.050201	1348	4	-1.5656
AP4S1	4	0.01778	0.0035689	0.050201	1349	2	-0.29648
VWA1	4	0.017832	0.0035689	0.050201	1350	1	-0.14006
IL13RA2	4	0.017878	0.0035694	0.050201	1351	4	-1.5694
SPATS1	4	0.017909	0.0035694	0.050201	1352	4	-0.67609
DAZ4	4	0.018001	0.0036176	0.050367	1353	4	-0.9905
ZNF284	4	0.018008	0.0036176	0.050367	1354	4	-0.78376
CHRNB1	4	0.018011	0.0036176	0.050367	1355	1	-0.36621
ABCA5	4	0.018011	0.0036176	0.050367	1356	2	-0.32916
CBR4	4	0.018011	0.0036176	0.050367	1357	1	0.14583
SPATA31A1	4	0.018029	0.0036176	0.050367	1358	4	-0.75126
EPB41	4	0.018064	0.0036181	0.050367	1359	2	-1.3741
ITPR1	4	0.018072	0.0036181	0.050367	1360	3	-1.8547
ZNF689	4	0.018072	0.0036181	0.050367	1361	4	-1.5153
MST1R	4	0.018076	0.0036181	0.050367	1362	3	-1.5873
ATP5SL	4	0.018084	0.0036181	0.050367	1363	3	-1.7538
USP37	4	0.0181	0.0036181	0.050367	1364	4	-1.7868
PLEKHA4	4	0.018165	0.0037088	0.051441	1365	1	0.46997
SKA2	4	0.018165	0.0037088	0.051441	1366	3	-2.4367
NSF	4	0.018175	0.0037088	0.051441	1367	3	-2.501
EIF3L	4	0.0182	0.0037596	0.051927	1368	3	-1.8263
RBP7	4	0.018203	0.0037596	0.051927	1369	4	-0.94276
PAPLN	4	0.018238	0.0037596	0.051927	1370	3	-1.9303
XAB2	4	0.018242	0.0037596	0.051927	1371	3	-1.1906
WFDC2	4	0.018246	0.0037601	0.051927	1372	3	-2.014
CALM3	4	0.018258	0.0037601	0.051927	1373	3	-2.6678
SSPN	3	0.018262	0.0022697	0.038527	1374	2	-0.98794
SLC8A2	4	0.01831	0.003802	0.052392	1375	3	-1.9722
GNAT3	4	0.018312	0.003802	0.052392	1376	4	-0.82676
CRIP3	4	0.018318	0.003802	0.052392	1377	2	-1.7804
PPIE	4	0.01837	0.0039233	0.053453	1378	1	0.073655
NHLH2	4	0.01837	0.0039233	0.053453	1379	1	-0.11709
MYEOV2	3	0.018397	0.0023562	0.039818	1380	2	-0.57002
CCDC88C	4	0.018411	0.0039233	0.053453	1381	3	-2.053
ARL4C	4	0.018439	0.0039233	0.053453	1382	4	-1.9675
CD2	4	0.018447	0.0039233	0.053453	1383	2	-0.90305
FAM156A	4	0.018454	0.0039233	0.053453	1384	4	-1.1579
DBNL	4	0.018485	0.0039233	0.053453	1385	3	-2.2346
ELF3	4	0.018501	0.0039238	0.053453	1386	4	-1.0944
FAM111A	4	0.018549	0.0039238	0.053453	1387	2	-1.296
RPS10	4	0.018567	0.0039238	0.053453	1388	3	-1.7627
EIF3K	4	0.018599	0.0039238	0.053453	1389	3	-1.957
SPG20	4	0.0186	0.0039238	0.053453	1390	2	-0.39791
EFCC1	4	0.018607	0.0039238	0.053453	1391	3	-1.4987
DYNC1I1	4	0.018616	0.0039238	0.053453	1392	4	-1.0582
TMCO1	4	0.018619	0.0039238	0.053453	1393	4	-1.3538
HES4	4	0.018626	0.0039238	0.053453	1394	3	-1.8582
KIAA1462	4	0.018652	0.0039766	0.053873	1395	4	-1.0838
ZNF354A	4	0.018671	0.0039766	0.053873	1396	4	-0.98774
C2orf27A	4	0.018689	0.0039766	0.053873	1397	4	-1.3233
SESN3	4	0.018697	0.0039766	0.053873	1398	3	-1.651
NFE4	4	0.018701	0.0039766	0.053873	1399	4	-1.8052
ZC3H12D	4	0.018729	0.0039771	0.053873	1400	3	-0.68038
LRIT1	4	0.018729	0.0039771	0.053873	1401	1	0.14434
CARTPT	4	0.018747	0.0039771	0.053873	1402	4	-0.6694
RPL6	4	0.018868	0.0040735	0.055068	1403	3	-1.6016
C17orf53	4	0.018907	0.004074	0.055068	1404	3	-1.5743
PLEKHA3	4	0.018908	0.004074	0.055068	1405	2	-1.1461
VANGL2	4	0.018922	0.004132	0.055663	1406	4	-0.88353
GLIPR1L1	4	0.018923	0.004132	0.055663	1407	3	-2.129
POLD3	4	0.018955	0.0041325	0.055663	1408	2	-1.387
TRIM11	4	0.018959	0.0041325	0.055663	1409	4	-0.68119
MBTPS1	4	0.019032	0.0041874	0.056054	1410	3	-2.059
FOS	4	0.019055	0.0041874	0.056054	1411	4	-1.8125
BCL7C	4	0.019084	0.0041874	0.056054	1412	4	-1.5145
CDH16	4	0.019101	0.004188	0.056054	1413	3	-1.365
MAP3K19	4	0.019113	0.004188	0.056054	1414	3	-1.8628
MCOLN1	4	0.019113	0.004188	0.056054	1415	1	0.072502
C2orf71	4	0.019113	0.004188	0.056054	1416	1	-0.1646
SCG5	4	0.019147	0.004188	0.056054	1417	3	-1.9569
C1orf116	4	0.019178	0.004188	0.056054	1418	3	-2.0321
STAP1	4	0.019215	0.0042367	0.056514	1419	2	-0.49745
PSG6	4	0.019228	0.0042367	0.056514	1420	4	-1.0721
RNF149	4	0.019251	0.0042372	0.056514	1421	2	-1.4632
GATSL3	4	0.019292	0.0043605	0.05804	1422	2	-0.69408
RIMBP3B	4	0.019333	0.0044112	0.05804	1423	2	-1.8412
MLEC	4	0.019352	0.0044112	0.05804	1424	3	-2.4839
KLHL15	4	0.01936	0.0044112	0.05804	1425	3	-2.3058
ESF1	4	0.019365	0.0044112	0.05804	1426	3	-2.3923
DPY19L4	4	0.019369	0.0044112	0.05804	1427	1	0.64979
PLCD3	4	0.019374	0.0044112	0.05804	1428	4	-0.72387
UCHL5	4	0.019376	0.0044112	0.05804	1429	4	-0.82303
ZNF764	4	0.01942	0.0044112	0.05804	1430	2	-0.64864
HCFC1R1	4	0.019431	0.0044112	0.05804	1431	3	-1.6455
NANP	4	0.019438	0.0044118	0.05804	1432	4	-0.96448
APITD1-CORT	4	0.019471	0.0044118	0.05804	1433	1	-0.28053
BBIP1	4	0.019474	0.0044118	0.05804	1434	4	-1.4288
ECHDC3	4	0.019513	0.0044118	0.05804	1435	2	-1.3753
WNT11	4	0.019521	0.0044118	0.05804	1436	2	-1.8414
GTPBP6	4	0.019528	0.0044118	0.05804	1437	4	-1.3871
ELF2	4	0.019552	0.0044118	0.05804	1438	4	-0.96521
CHRNA4	4	0.019574	0.0044361	0.05804	1439	2	-1.0331
FAM111B	4	0.019629	0.0044361	0.05804	1440	4	-1.4348
PRR34	4	0.019644	0.0044366	0.05804	1441	2	-1.5609
USP17L26	4	0.019652	0.0044366	0.05804	1442	3	-2.1786
TBC1D20	4	0.019659	0.0044366	0.05804	1443	4	-1.6565
LRRC17	4	0.019664	0.0044366	0.05804	1444	4	-0.77998
GPC2	4	0.019664	0.0044366	0.05804	1445	3	-1.5484
SLC25A37	4	0.019676	0.0044366	0.05804	1446	2	-0.46413
FRMD3	4	0.019676	0.0044366	0.05804	1447	1	0.50773
HLA-DOA	4	0.019683	0.0044366	0.05804	1448	4	-0.91977
ATP1A1	4	0.019725	0.0044827	0.058291	1449	3	-1.4776
PRAM1	4	0.019742	0.0044827	0.058291	1450	3	-1.6486
RABL3	4	0.019746	0.0044827	0.058291	1451	3	-1.2273
L3MBTL2	4	0.01983	0.0044827	0.058291	1452	3	-0.91592
TRRAP	4	0.01985	0.0044832	0.058291	1453	2	-1.5835
RPL18A	4	0.019901	0.0044832	0.058291	1454	3	-2.0182
WDR33	4	0.019907	0.0044832	0.058291	1455	2	-1.433
DIRC2	4	0.019932	0.0044832	0.058291	1456	1	0.19033
ADPGK	4	0.019963	0.0044832	0.058291	1457	3	-1.5424
CDIPT	4	0.019996	0.0045366	0.058357	1458	3	-1.9803
ISG20L2	4	0.020024	0.0045366	0.058357	1459	4	-0.78178
ALG2	3	0.020041	0.002782	0.044796	1460	3	-2.1421
CDADC1	4	0.020098	0.0045366	0.058357	1461	3	-1.9584
LOR	4	0.020101	0.0045366	0.058357	1462	4	-0.94872
MFSD4	4	0.020114	0.0045366	0.058357	1463	2	-1.7517
FBXW11	4	0.020124	0.0045366	0.058357	1464	3	-1.8734
ATP5H	4	0.020164	0.0045371	0.058357	1465	3	-1.939
PTBP1	4	0.020193	0.0045371	0.058357	1466	4	-0.89507
SH3BGR	4	0.020201	0.0045371	0.058357	1467	4	-1.5245
USP39	4	0.020227	0.0045371	0.058357	1468	2	-1.3574
KTI12	4	0.020227	0.0045371	0.058357	1469	3	-1.8034
C6orf48	4	0.020236	0.0045371	0.058357	1470	3	-1.5717
TRAPPC6A	4	0.020239	0.0045371	0.058357	1471	3	-1.4602
ANO7	4	0.020239	0.0045371	0.058357	1472	3	-1.5405
FUBP3	4	0.020282	0.0045371	0.058357	1473	4	-0.647
QPCTL	4	0.020341	0.0045371	0.058357	1474	2	-0.69232
OR6C76	4	0.020392	0.004563	0.05846	1475	3	-0.61851
ZNHIT1	4	0.020398	0.004563	0.05846	1476	2	-1.6315
SEC24A	4	0.020406	0.004563	0.05846	1477	2	-1.721
PPIC	4	0.020427	0.004563	0.05846	1478	3	-1.9823
COMMD1	4	0.020465	0.0045635	0.05846	1479	2	-1.6213
TAS2R10	4	0.020495	0.0045635	0.05846	1480	2	-1.3408
ATP5S	4	0.020532	0.0046811	0.059409	1481	4	-1.3288
HSD11B1L	4	0.020546	0.0046811	0.059409	1482	3	-1.5503
MED17	4	0.020557	0.0046811	0.059409	1483	2	-1.8119
COG1	4	0.020557	0.0046811	0.059409	1484	4	-1.2914
ARMCX5-GPRASP2	4	0.020653	0.0047055	0.059409	1485	3	-1.9268
OBP2A	4	0.020691	0.0047055	0.059409	1486	3	-2.0134
AURKB	4	0.020693	0.0047055	0.059409	1487	4	-1.5016
SLC44A1	4	0.020699	0.0047055	0.059409	1488	3	-2.3999
GLYATL3	4	0.020708	0.0047055	0.059409	1489	3	-1.7408
DENND1B	4	0.020733	0.0047055	0.059409	1490	3	-1.4557
LRRC45	4	0.020751	0.0047055	0.059409	1491	2	-0.68708
STARD8	4	0.020758	0.004706	0.059409	1492	3	-1.8999
ZNF546	4	0.020771	0.004706	0.059409	1493	3	-1.9303
OR4D11	4	0.02079	0.004706	0.059409	1494	4	-0.993
ASAH2B	4	0.020802	0.004706	0.059409	1495	3	-0.72079
DDX23	4	0.02081	0.004706	0.059409	1496	4	-1.4886
JAKMIP3	4	0.020821	0.004706	0.059409	1497	4	-1.1004
MIS18BP1	4	0.020834	0.004706	0.059409	1498	3	-2.2114
MRPS17	4	0.020834	0.004706	0.059409	1499	3	-1.6657
URB2	4	0.020839	0.004706	0.059409	1500	3	-1.361
RFX7	4	0.020847	0.004706	0.059409	1501	4	-1.3363
PTPN20	4	0.020868	0.004706	0.059409	1502	2	-1.6278
TMEM219	4	0.020887	0.0047417	0.059552	1503	4	-2.0884
HDHD3	4	0.020902	0.0047417	0.059552	1504	2	-1.6362
ATP6V0A4	4	0.020911	0.0047417	0.059552	1505	3	-1.902
RAE1	3	0.020919	0.0030198	0.04568	1506	2	-1.8055
STXBP6	4	0.020927	0.0047422	0.059552	1507	3	-1.8539
BRK1	4	0.02093	0.0047422	0.059552	1508	3	-1.6193
CHAC1	4	0.02093	0.0047422	0.059552	1509	1	0.19683
CACNA1G	4	0.02093	0.0047422	0.059552	1510	2	-0.21296
GPHA2	4	0.020953	0.0047422	0.059552	1511	3	-2.3837
PSMD12	4	0.021029	0.0047972	0.060123	1512	2	-2.0197
PNN	4	0.021046	0.0047972	0.060123	1513	3	-2.1801
CBWD2	4	0.021075	0.0047972	0.060123	1514	2	-1.131
ADAM19	4	0.021081	0.0048484	0.060142	1515	4	-0.90523
KCTD4	4	0.021085	0.0048484	0.060142	1516	3	-1.8643
LOC101929372	4	0.021101	0.0048484	0.060142	1517	4	-1.5409
C3orf38	4	0.02111	0.0048484	0.060142	1518	3	-1.4598
TMCO6	4	0.021134	0.0048484	0.060142	1519	3	-1.4233
AAAS	4	0.021134	0.0048484	0.060142	1520	4	-1.2701
SLC10A3	4	0.021164	0.0048484	0.060142	1521	3	-2.2009
OR52I1	4	0.02119	0.0048484	0.060142	1522	2	-1.7522
FARP2	4	0.021191	0.0048484	0.060142	1523	3	-1.8907
ACP1	4	0.021211	0.0048484	0.060142	1524	1	-0.12042
TNPO1	4	0.021217	0.004849	0.060142	1525	4	-2.0342
AGBL5	4	0.021262	0.004849	0.060142	1526	1	0.1661
TAF5L	4	0.021309	0.004849	0.060142	1527	4	-1.4655
POTEA	4	0.021313	0.004849	0.060142	1528	3	-1.8396
MMS22L	4	0.021335	0.004849	0.060142	1529	3	-2.2279
UTP18	4	0.021337	0.004849	0.060142	1530	3	-2.4917
MCHR2	4	0.021364	0.0048842	0.060194	1531	3	-1.6349
FUNDC2	4	0.021403	0.0048842	0.060194	1532	2	-1.6656
GMNC	4	0.021429	0.0048842	0.060194	1533	2	-1.8431
CDK18	4	0.021434	0.0048842	0.060194	1534	4	-1.2068
TMEM218	4	0.021441	0.0048842	0.060194	1535	2	-0.83145
C4orf46	4	0.021454	0.0048847	0.060194	1536	3	-2.4566
LIAS	4	0.02147	0.0048847	0.060194	1537	3	-1.6329
MYCBP2	4	0.021522	0.0048847	0.060194	1538	3	-1.4348
CC2D1B	4	0.02153	0.0048847	0.060194	1539	3	-1.5401
HNRNPU	4	0.021547	0.0048847	0.060194	1540	3	-2.3658
MAL2	4	0.021569	0.0049474	0.060211	1541	2	-1.6365
ADGRA2	4	0.021583	0.0049474	0.060211	1542	2	-1.3374
ATIC	4	0.021634	0.0049474	0.060211	1543	3	-1.7946
BEND5	4	0.021656	0.0049479	0.060211	1544	3	-1.4433
HVCN1	4	0.02166	0.0049479	0.060211	1545	3	-1.9579
GPR137C	4	0.021722	0.0049479	0.060211	1546	1	-0.20191
NOP16	4	0.021724	0.0049479	0.060211	1547	2	-1.1769
DHODH	4	0.021724	0.0049479	0.060211	1548	2	-1.4114
PPP4C	4	0.021737	0.0049479	0.060211	1549	3	-1.8244
WNK1	4	0.021747	0.0049712	0.060211	1550	3	-1.7578
CFAP44	4	0.021773	0.0049712	0.060211	1551	3	-1.3343
GRAMD2	4	0.021773	0.0049712	0.060211	1552	2	-0.45752
SPTLC2	3	0.021813	0.0034891	0.049582	1553	2	-2.317
TRNT1	4	0.021815	0.0049712	0.060211	1554	4	-1.1149
TSG101	4	0.021836	0.0049717	0.060211	1555	4	-0.9257
RAD1	4	0.021849	0.0049717	0.060211	1556	2	-1.6206
PDX1	4	0.021875	0.0049717	0.060211	1557	3	-1.9656
KCNA5	4	0.021875	0.0049717	0.060211	1558	3	-0.8363
SATL1	4	0.021875	0.0049717	0.060211	1559	1	0.24616
LAMTOR3	4	0.021901	0.0049717	0.060211	1560	3	-2.5738
ESPL1	4	0.021916	0.0050318	0.060211	1561	3	-1.7072
VPRBP	3	0.021932	0.0035803	0.050287	1562	3	-1.5499
SP140	4	0.021933	0.0050318	0.060211	1563	4	-0.98985
ADO	4	0.021935	0.0050323	0.060211	1564	2	-1.7667
FHL2	4	0.021954	0.0050323	0.060211	1565	4	-0.75177
FAM98A	4	0.021978	0.0050557	0.060211	1566	2	-0.59968
SLC40A1	4	0.021982	0.0050557	0.060211	1567	3	-1.4337
RPA3	3	0.021982	0.0035808	0.050287	1568	3	-1.6483
POLD2	4	0.021984	0.0050557	0.060211	1569	4	-1.8816
EML6	4	0.022013	0.0050557	0.060211	1570	4	-0.87119
DHX8	4	0.022029	0.0050557	0.060211	1571	3	-2.1285
SPTAN1	4	0.02203	0.0050557	0.060211	1572	2	-1.3989
BNC2	4	0.022058	0.0050557	0.060211	1573	4	-1.0785
ACR	3	0.022068	0.003644	0.050653	1574	2	-1.5001
PHC2	3	0.02207	0.003644	0.050653	1575	2	-2.6942
LPAR4	4	0.022082	0.0050557	0.060211	1576	4	-0.73835
VPS72	4	0.022148	0.0050557	0.060211	1577	3	-2.2218
LRIT3	4	0.022182	0.0050557	0.060211	1578	1	-0.12748
ZMYND8	4	0.022182	0.0050557	0.060211	1579	2	0.23314
TUBGCP3	4	0.022186	0.0050557	0.060211	1580	3	-2.2327
NSUN4	4	0.022189	0.0050557	0.060211	1581	4	-1.1765
GAL3ST2	4	0.022204	0.0050557	0.060211	1582	4	-1.2281
CTU1	4	0.022231	0.0050562	0.060211	1583	4	-1.6888
RNMT	4	0.022273	0.0050562	0.060211	1584	3	-1.8214
CDC42EP3	4	0.022284	0.0050562	0.060211	1585	2	-0.33055
SYNE2	4	0.022285	0.0050562	0.060211	1586	4	-0.63262
RHOT2	4	0.022293	0.0050562	0.060211	1587	3	-1.9956
SOX11	4	0.022315	0.0050562	0.060211	1588	3	-1.7123
CDK2AP2	4	0.022335	0.0050562	0.060211	1589	1	0.33863
BPIFB2	4	0.022345	0.0050562	0.060211	1590	4	-1.0003
HNRNPC	4	0.022347	0.0050562	0.060211	1591	3	-1.8731
GEMIN6	4	0.022347	0.0050562	0.060211	1592	3	-2.297
OR5AN1	4	0.022348	0.0050562	0.060211	1593	4	-0.91741
SLX4	4	0.022412	0.0050562	0.060211	1594	3	-1.854
TECTB	4	0.022413	0.0050562	0.060211	1595	3	-2.2698
MTHFD1	4	0.022426	0.0050562	0.060211	1596	3	-2.2303
HIST1H1B	4	0.022439	0.0050562	0.060211	1597	3	-1.6095
U2AF2	4	0.022456	0.0050562	0.060211	1598	3	-1.9654
APCDD1L	4	0.022465	0.0050562	0.060211	1599	3	-2.3181
GOSR1	4	0.022474	0.0051183	0.06043	1600	4	-1.0051
SULT1E1	4	0.022483	0.0051183	0.06043	1601	3	-1.6086
BST2	4	0.022486	0.0051183	0.06043	1602	4	-1.5197
ARRDC1	4	0.022488	0.0051183	0.06043	1603	2	-0.69129
PSMD13	4	0.022505	0.0051183	0.06043	1604	3	-1.8508
UPF1	4	0.022537	0.0051183	0.06043	1605	3	-2.1813
PDZRN3	4	0.02254	0.0051183	0.06043	1606	3	-1.7948
TESPA1	4	0.022591	0.0051183	0.06043	1607	2	-1.0426
MUC5B	4	0.022603	0.0051189	0.06043	1608	3	-1.306
AUP1	4	0.022604	0.0051189	0.06043	1609	4	-1.0731
STAB1	4	0.022661	0.0051189	0.06043	1610	3	-1.6938
EXO1	4	0.022666	0.0051189	0.06043	1611	3	-1.865
S1PR1	4	0.022692	0.0051189	0.06043	1612	2	-1.7222
NAT6	4	0.022701	0.0051189	0.06043	1613	2	-1.0776
SDE2	4	0.022793	0.0054064	0.062104	1614	3	-1.9872
POLR2D	4	0.022814	0.0054064	0.062104	1615	4	-2.1145
CCDC175	4	0.022831	0.0054064	0.062104	1616	3	-1.3508
CYP2D6	4	0.022846	0.0054064	0.062104	1617	2	-1.2496
PLA2G2D	4	0.022846	0.0054064	0.062104	1618	1	0.11642
ROPN1	4	0.022846	0.0054064	0.062104	1619	2	-0.41317
CRLS1	4	0.022846	0.0054064	0.062104	1620	2	-0.37973
RPS7	4	0.022851	0.0054064	0.062104	1621	2	-1.4175
AGFG1	4	0.022866	0.0054064	0.062104	1622	3	-2.1137
POLR2J2	4	0.022869	0.0054064	0.062104	1623	4	-0.71113
OR2A12	4	0.022872	0.0054064	0.062104	1624	4	-0.81193
KLC3	4	0.02288	0.0054064	0.062104	1625	3	-1.6382
BECN1	4	0.022909	0.0054064	0.062104	1626	4	-0.89579
LTA	4	0.02293	0.0054064	0.062104	1627	2	-1.7732
GTSE1	4	0.022974	0.0054064	0.062104	1628	2	-1.5281
ZNF555	4	0.022985	0.0054064	0.062104	1629	4	-1.1806
PRR36	4	0.022999	0.0054064	0.062104	1630	1	0.011676
PGK2	4	0.023044	0.0054064	0.062104	1631	3	-1.9411
TMEM155	4	0.023068	0.0054064	0.062104	1632	3	-1.7062
SCX	4	0.02308	0.0054064	0.062104	1633	3	-1.851
SRP19	4	0.023097	0.0054069	0.062104	1634	3	-1.9427
PRR23C	4	0.023101	0.0054069	0.062104	1635	2	-0.40497
PSMD1	4	0.023145	0.0054069	0.062104	1636	4	-1.8114
KLHL1	4	0.023152	0.0054069	0.062104	1637	2	-0.74199
ECT2L	4	0.023159	0.0054069	0.062104	1638	3	-2.0688
KAT6B	4	0.023159	0.0054069	0.062104	1639	2	-1.8389
LRRC37A	4	0.023168	0.0054069	0.062104	1640	3	-2.0549
RIC8A	4	0.023177	0.0054069	0.062104	1641	2	-1.8246
TIPRL	4	0.023195	0.0054069	0.062104	1642	2	-1.4563
OR5H6	4	0.023201	0.0054069	0.062104	1643	4	-1.1616
HLA-DRB1	4	0.023203	0.0054069	0.062104	1644	3	-1.2883
PPIAL4C	4	0.023212	0.0054069	0.062104	1645	2	-1.5463
MIF4GD	4	0.023241	0.0054069	0.062104	1646	4	-0.77904
TRPS1	4	0.023263	0.0054069	0.062104	1647	3	-1.7205
OOSP2	4	0.023281	0.0054069	0.062104	1648	4	-1.1384
NPIPB6	4	0.023283	0.0054069	0.062104	1649	2	-1.3247
CSGALNACT2	4	0.02329	0.0054069	0.062104	1650	3	-1.7386
ACTG1	4	0.023305	0.0054069	0.062104	1651	1	0.12839
COX8A	4	0.023322	0.0054069	0.062104	1652	4	-1.599
EFNB2	4	0.023337	0.0054069	0.062104	1653	4	-1.0938
CSRP2	4	0.023344	0.0054069	0.062104	1654	3	-1.5891
COX10	4	0.023349	0.0054069	0.062104	1655	3	-1.8695
BUB1B	4	0.023371	0.0054069	0.062104	1656	3	-2.057
TFRC	4	0.023381	0.0054069	0.062104	1657	3	-1.7318
OR10H4	4	0.023446	0.0054835	0.062391	1658	4	-0.76581
TAF4B	4	0.023455	0.0054835	0.062391	1659	4	-0.98688
TRIB1	4	0.023459	0.0054835	0.062391	1660	3	-1.2783
NSMCE2	4	0.023459	0.0054835	0.062391	1661	3	-1.1255
IFI30	4	0.023459	0.0054835	0.062391	1662	2	-0.052459
PRY	3	0.023459	0.0041061	0.055463	1663	2	-2.8715
KRBOX4	4	0.02348	0.0054835	0.062391	1664	3	-1.6941
RNGTT	4	0.02349	0.0054835	0.062391	1665	3	-1.9696
CIB4	4	0.023494	0.0054835	0.062391	1666	3	-1.7828
EIF4G2	4	0.023515	0.0054835	0.062391	1667	3	-2.2612
WDR44	4	0.02354	0.0054841	0.062391	1668	3	-1.3763
LRRN4	4	0.023552	0.0054841	0.062391	1669	4	-0.92084
ITPKA	4	0.023561	0.0054841	0.062391	1670	4	-0.7313
UTP3	4	0.023564	0.0054841	0.062391	1671	3	-1.9391
CALCR	4	0.023574	0.0054841	0.062391	1672	4	-0.53762
SEC24B	4	0.023604	0.0054841	0.062391	1673	3	-1.356
POLDIP3	4	0.023604	0.0054841	0.062391	1674	3	-1.5497
USF2	4	0.023612	0.0055509	0.063045	1675	1	0.18376
VSNL1	4	0.023613	0.0055509	0.063045	1676	2	-1.7055
EMC6	4	0.023636	0.0055514	0.063045	1677	4	-1.2376
DPH7	4	0.023648	0.0056105	0.06364	1678	2	-1.591
POLR2B	4	0.023663	0.0056105	0.06364	1679	3	-1.2399
FAM160A2	4	0.023702	0.0056835	0.064207	1680	3	-1.4395
CHTF18	4	0.023765	0.005684	0.064207	1681	1	0.50595
OOEP	4	0.023768	0.005684	0.064207	1682	4	-0.75859
NPIPA8	4	0.023774	0.005684	0.064207	1683	3	-2.0553
STK25	4	0.023792	0.005684	0.064207	1684	2	-1.7075
PPP2CA	4	0.0238	0.005684	0.064207	1685	3	-1.4773
PTGS1	4	0.0238	0.005684	0.064207	1686	3	-2.2014
HAUS5	4	0.023819	0.0057659	0.064907	1687	3	-1.9906
ZP4	4	0.023822	0.0057659	0.064907	1688	4	-1.3275
SLFNL1	4	0.023856	0.0057664	0.064907	1689	3	-1.6248
LONRF1	4	0.023872	0.0057664	0.064907	1690	2	-1.0839
OTUD1	4	0.023881	0.0057664	0.064907	1691	3	-1.703
ZNF766	4	0.023883	0.0057664	0.064907	1692	3	-1.5798
B4GALT7	4	0.023892	0.0058368	0.065513	1693	2	-0.28287
CTSH	4	0.023892	0.0058368	0.065513	1694	2	-1.7583
OTUB2	4	0.023934	0.0058374	0.065513	1695	3	-2.1826
PPP1R3C	4	0.023961	0.0059078	0.066	1696	4	-1.2716
TUBB	4	0.023962	0.0059078	0.066	1697	3	-1.3467
DDX17	4	0.023971	0.0059078	0.066	1698	3	-1.3513
NCAPG2	4	0.023998	0.0059083	0.066	1699	3	-2.0021
NOL7	4	0.024016	0.0059083	0.066	1700	3	-1.8964
CTNNB1	4	0.02402	0.0059083	0.066	1701	1	0.73457
CDKN3	4	0.024031	0.0059083	0.066	1702	3	-1.3199
OR5L1	4	0.024052	0.0059793	0.066754	1703	3	-1.8112
RAB21	4	0.024097	0.0060472	0.067432	1704	2	0.0048771
SPSB2	4	0.024097	0.0060472	0.067432	1705	3	-1.1342
MCM7	4	0.024157	0.0060767	0.067453	1706	4	-1.6573
LPPR1	4	0.024189	0.0060767	0.067453	1707	4	-1.1045
DIEXF	4	0.024259	0.0060767	0.067453	1708	2	-1.4088
HTR1A	4	0.024268	0.0060772	0.067453	1709	3	-1.8923
MTX1	4	0.024326	0.0060772	0.067453	1710	2	0.19044
FAM220A	4	0.024343	0.0060772	0.067453	1711	4	-1.1586
FITM1	3	0.024349	0.0042294	0.056514	1712	3	-0.90637
OR8U1	4	0.024362	0.0060772	0.067453	1713	4	-0.97556
CDK6	4	0.024395	0.0060772	0.067453	1714	2	-1.1177
MBD1	4	0.024421	0.0061249	0.067595	1715	3	-1.424
AP2M1	4	0.024431	0.0061249	0.067595	1716	2	-1.7079
ACVRL1	4	0.02444	0.0061249	0.067595	1717	3	-1.9431
FEN1	3	0.024441	0.0042294	0.056514	1718	3	-1.6038
HOXC11	4	0.024442	0.0061249	0.067595	1719	4	-0.76418
STK32A	4	0.024454	0.0061249	0.067595	1720	2	-1.5756
MT1B	4	0.024454	0.0061249	0.067595	1721	1	-0.1173
CYP20A1	4	0.024472	0.0061254	0.067595	1722	3	-1.4226
GNL3	4	0.024493	0.0061254	0.067595	1723	4	-1.3594
DNAAF5	4	0.024509	0.0061254	0.067595	1724	3	-1.5424
PITX1	4	0.024513	0.0061254	0.067595	1725	2	-1.635
DPP9	4	0.024532	0.0061637	0.067906	1726	4	-1.2418
DPM3	4	0.024556	0.0061637	0.067906	1727	3	-1.7081
APOBEC3B	4	0.024584	0.0061642	0.067906	1728	4	-0.81182
GTF2H3	4	0.024613	0.0062414	0.068598	1729	2	-1.5839
C4orf48	4	0.024631	0.0062414	0.068598	1730	2	-1.5015
SH3BP5L	4	0.024632	0.0062414	0.068598	1731	2	-0.27972
SUPV3L1	4	0.024645	0.0062414	0.068598	1732	3	-2.1026
XPNPEP1	3	0.024677	0.0042947	0.057241	1733	2	-1.0066
OR6Y1	4	0.024709	0.0063134	0.069117	1734	1	-0.015079
DYNC1LI1	4	0.024709	0.0063134	0.069117	1735	2	-0.61498
MFSD10	4	0.02475	0.0063134	0.069117	1736	2	-1.413
PPDPF	4	0.024765	0.0063139	0.069117	1737	4	-0.58328
MMAA	4	0.024785	0.0063139	0.069117	1738	2	-0.26272
MLNR	4	0.0248	0.0063139	0.069117	1739	3	-1.4266
TRAM1L1	4	0.024804	0.0063139	0.069117	1740	4	-1.1983
GLUD2	4	0.02483	0.0063859	0.069409	1741	4	-0.9294
CRIM1	4	0.024832	0.0063859	0.069409	1742	2	-1.7923
ACVR1C	4	0.024833	0.0063859	0.069409	1743	3	-1.2958
ZCCHC14	4	0.024845	0.0063859	0.069409	1744	3	-2.1759
PSME1	4	0.024878	0.0063865	0.069409	1745	4	-1.0344
RAB23	4	0.024887	0.0063865	0.069409	1746	3	-1.6749
PATL1	4	0.024899	0.0063865	0.069409	1747	3	-1.5877
ANAPC2	4	0.024914	0.0064222	0.069409	1748	3	-1.6014
GDNF	4	0.024938	0.0064222	0.069409	1749	1	0.35655
IKBKAP	4	0.02494	0.0064222	0.069409	1750	4	-1.0231
TDG	4	0.02495	0.0064222	0.069409	1751	4	-1.5191
C6orf15	4	0.024989	0.0064222	0.069409	1752	2	-1.2861
LRRC37A3	4	0.025038	0.0064227	0.069409	1753	2	-1.3983
RAD9B	4	0.025038	0.0064227	0.069409	1754	2	-1.4777
MSTO1	4	0.025038	0.0064227	0.069409	1755	3	-2.126
ATP6V1B2	4	0.025038	0.0064227	0.069409	1756	3	-2.038
HNRNPL	4	0.025038	0.0064227	0.069409	1757	2	-1.4248
RFC1	4	0.025038	0.0064227	0.069409	1758	3	-1.9552
VENTX	4	0.025038	0.0064227	0.069409	1759	2	-1.3774
DHRSX	4	0.025066	0.0064227	0.069409	1760	2	-0.86611
MON1A	4	0.025193	0.0065056	0.069409	1761	2	-0.17416
BTBD7	4	0.025217	0.0065056	0.069409	1762	2	-1.5001
MED16	4	0.025222	0.0065056	0.069409	1763	3	-1.7599
ANXA3	4	0.025244	0.0065056	0.069409	1764	3	-1.7607
CEP164	4	0.025248	0.0065056	0.069409	1765	4	-0.91606
CBFB	4	0.025253	0.0065056	0.069409	1766	3	-2.1476
RAB32	4	0.025258	0.0065056	0.069409	1767	4	-0.77431
UXT	4	0.025373	0.0065056	0.069409	1768	2	-0.92086
HELT	4	0.025379	0.0065056	0.069409	1769	3	-1.4641
RPL27	4	0.025391	0.0065056	0.069409	1770	3	-1.5749
TCFL5	4	0.025403	0.0065056	0.069409	1771	4	-0.9535
BMP7	4	0.02541	0.0065056	0.069409	1772	4	-1.4623
DYNLL2	4	0.025419	0.0065056	0.069409	1773	2	-1.576
B3GNT3	4	0.025422	0.0065056	0.069409	1774	3	-1.2884
TOMM6	4	0.025422	0.0065056	0.069409	1775	2	-1.2392
USP36	4	0.02555	0.0065061	0.069409	1776	1	0.025148
EIF1AY	4	0.02555	0.0065061	0.069409	1777	2	-0.21
FRMD8	4	0.02555	0.0065061	0.069409	1778	3	-1.872
ADAR	4	0.025561	0.0065061	0.069409	1779	3	-1.5383
SPANXA2	4	0.025579	0.0065061	0.069409	1780	4	-1.5948
NBPF11	4	0.025638	0.0065061	0.069409	1781	3	-1.4851
UBR4	4	0.025666	0.0065061	0.069409	1782	4	-0.9162
EMC1	4	0.025703	0.0065061	0.069409	1783	2	-0.56968
ISOC2	4	0.025703	0.0065061	0.069409	1784	2	-0.26318
TF	4	0.025768	0.006547	0.069718	1785	3	-1.8321
RFC4	4	0.025792	0.0065476	0.069718	1786	4	-0.69601
JPH1	4	0.025805	0.0065476	0.069718	1787	2	-1.3623
ANAPC15	4	0.025826	0.006589	0.06981	1788	3	-1.979
ERMN	4	0.025855	0.0066703	0.06981	1789	3	-1.7794
C9orf84	4	0.025855	0.0066703	0.06981	1790	2	-0.65371
KIF20A	4	0.025906	0.0066703	0.06981	1791	3	-1.5565
HSPD1	4	0.025929	0.0066703	0.06981	1792	3	-1.5784
RPS18	4	0.025957	0.0066709	0.06981	1793	3	-1.4417
TANGO6	4	0.025973	0.0066709	0.06981	1794	4	-0.61379
TFB1M	4	0.025987	0.0066709	0.06981	1795	4	-0.85531
GIMD1	4	0.02599	0.0066709	0.06981	1796	3	-1.4381
MYO1A	4	0.025994	0.0066709	0.06981	1797	2	-1.0194
OR6C6	4	0.026008	0.0066709	0.06981	1798	3	-1.6893
TSC22D2	4	0.026031	0.0066709	0.06981	1799	2	-1.4316
OR2AK2	4	0.026044	0.0066709	0.06981	1800	4	-1.1539
DLC1	4	0.026059	0.0066709	0.06981	1801	1	0.036935
PLCE1	4	0.026068	0.0067501	0.06981	1802	4	-1.0377
DCT	4	0.026068	0.0067501	0.06981	1803	3	-1.0773
DDX41	4	0.02611	0.0067501	0.06981	1804	2	-0.43373
MESP1	4	0.026125	0.0067501	0.06981	1805	4	-1.7081
LACRT	4	0.026136	0.0067501	0.06981	1806	3	-1.4205
RNLS	4	0.02618	0.0067501	0.06981	1807	3	-1.9004
CCL3	4	0.026187	0.0067501	0.06981	1808	2	-0.25436
HTR5A	4	0.026187	0.0067501	0.06981	1809	2	0.023399
KRTAP9-9	4	0.026189	0.0067501	0.06981	1810	4	-1.0443
TBC1D3C	4	0.026218	0.0067501	0.06981	1811	2	-1.6114
ATF1	4	0.026237	0.0067501	0.06981	1812	2	-1.1171
ZNF281	4	0.026256	0.0067501	0.06981	1813	3	-2.1634
HOXC13	4	0.026263	0.0067501	0.06981	1814	2	-0.96981
FAM222A	4	0.026273	0.0067501	0.06981	1815	3	-1.5659
LEPR	4	0.026293	0.0067501	0.06981	1816	3	-2.1216
HINFP	4	0.026331	0.0067501	0.06981	1817	3	-1.9415
DKK1	4	0.026345	0.0067501	0.06981	1818	4	-0.7882
ASB3	4	0.026359	0.0067501	0.06981	1819	2	-1.7126
PRF1	4	0.026365	0.0067501	0.06981	1820	3	-1.9215
R3HDML	4	0.026378	0.0067501	0.06981	1821	3	-2.2003
ASCL4	4	0.026387	0.0067501	0.06981	1822	3	-1.9807
POTEB3	4	0.026416	0.0067506	0.06981	1823	3	-0.94886
POLE2	4	0.026441	0.0067506	0.06981	1824	4	-1.0738
LEO1	4	0.026453	0.0067506	0.06981	1825	3	-2.3744
CARHSP1	4	0.026518	0.0067506	0.06981	1826	3	-1.4156
EVPL	4	0.026528	0.0067506	0.06981	1827	2	-1.674
CREB3L2	4	0.026576	0.0067506	0.06981	1828	3	-1.3252
EME1	4	0.026619	0.0067506	0.06981	1829	2	-0.68626
SERINC3	4	0.026688	0.0067506	0.06981	1830	2	-1.556
C8orf76	4	0.02669	0.0067506	0.06981	1831	3	-1.1877
TLR9	4	0.026709	0.0067506	0.06981	1832	3	-1.8062
TPBGL	4	0.026721	0.0067506	0.06981	1833	1	0.10778
CSTF2	4	0.026772	0.0067931	0.06981	1834	1	-0.03421
RSBN1L	4	0.026773	0.0067931	0.06981	1835	2	-1.4315
FITM2	4	0.026818	0.0067931	0.06981	1836	3	-2.1467
RPA2	4	0.02682	0.0067931	0.06981	1837	2	-1.0996
METAP1	4	0.026823	0.0067931	0.06981	1838	3	-1.9001
SLC38A11	4	0.026839	0.0067931	0.06981	1839	3	-1.8645
TARS	4	0.026848	0.0067931	0.06981	1840	3	-1.6165
NABP2	4	0.026853	0.0067931	0.06981	1841	3	-1.7203
ENKUR	4	0.026863	0.0067931	0.06981	1842	3	-1.9284
RAPGEF6	4	0.026886	0.0067931	0.06981	1843	2	-1.3606
IMPG2	4	0.026925	0.0067931	0.06981	1844	2	-0.48633
LLPH	4	0.026925	0.0067931	0.06981	1845	1	0.17213
SNAP23	4	0.026925	0.0067931	0.06981	1846	3	-0.89697
SIRT7	4	0.026957	0.0067936	0.06981	1847	3	-1.6566
EFTUD2	4	0.027001	0.0067936	0.06981	1848	3	-2.1724
HIST3H3	4	0.027027	0.0067936	0.06981	1849	3	-1.2786
URM1	3	0.027045	0.005295	0.062104	1850	3	-1.0903
KIF2A	4	0.027051	0.0067936	0.06981	1851	3	-1.4502
MICA	4	0.027078	0.0067936	0.06981	1852	1	-0.27847
KL	4	0.027131	0.0068848	0.070149	1853	3	-1.3781
SERTM1	4	0.027142	0.0068848	0.070149	1854	3	-2.2011
LOC441155	4	0.027154	0.0068848	0.070149	1855	1	-0.11525
PAM16	4	0.027171	0.0068848	0.070149	1856	3	-2.1855
ADH1A	4	0.027186	0.0068848	0.070149	1857	3	-1.4202
C14orf28	4	0.027256	0.0068848	0.070149	1858	2	-0.5765
PHGDH	4	0.027256	0.0068848	0.070149	1859	2	-1.0492
CNOT10	4	0.027275	0.0068848	0.070149	1860	3	-1.7283
DYNLRB1	4	0.0273	0.0068853	0.070149	1861	3	-1.7502
TMTC1	4	0.027333	0.0068853	0.070149	1862	3	-2.1674
ASB18	4	0.027383	0.0068853	0.070149	1863	2	-0.86778
MTF2	4	0.027395	0.0068853	0.070149	1864	3	-1.0697
TARDBP	4	0.027419	0.0068853	0.070149	1865	3	-1.9375
KDELR2	4	0.027426	0.0068853	0.070149	1866	3	-1.8387
VEZF1	4	0.027434	0.0068853	0.070149	1867	2	-0.54571
FAM129B	4	0.027441	0.0068853	0.070149	1868	3	-1.3315
IFT81	4	0.027485	0.0069319	0.070418	1869	2	-0.19412
SLC15A4	4	0.027514	0.0069775	0.070418	1870	2	-1.6001
TNIP2	4	0.027516	0.0069775	0.070418	1871	3	-1.4936
SLC19A3	4	0.027521	0.0069775	0.070418	1872	3	-1.8066
ZNF69	4	0.027536	0.0070837	0.070418	1873	1	-0.31867
MIB2	4	0.027556	0.0070837	0.070418	1874	3	-2.0775
UGT1A5	4	0.027566	0.0070837	0.070418	1875	3	-1.2629
ARPC5L	4	0.027587	0.0070837	0.070418	1876	3	-1.1293
RPN1	4	0.027591	0.0070837	0.070418	1877	2	-1.5572
USP1	4	0.0276	0.0070837	0.070418	1878	2	-1.5183
SENP8	4	0.027622	0.0070837	0.070418	1879	3	-1.164
TOX4	4	0.027637	0.0070837	0.070418	1880	3	-1.5397
BUB1	4	0.027639	0.0070837	0.070418	1881	2	-1.6252
RAD51	4	0.027662	0.0070837	0.070418	1882	3	-2.2363
MCM2	4	0.027686	0.0070837	0.070418	1883	2	-1.4829
DIAPH2	4	0.027702	0.0070837	0.070418	1884	3	-1.5165
LMTK3	4	0.027734	0.0070837	0.070418	1885	3	-1.8999
FAM103A1	4	0.027739	0.0070837	0.070418	1886	1	0.30658
AHCTF1	4	0.027783	0.0070837	0.070418	1887	3	-1.5484
SLC12A7	4	0.027841	0.0070837	0.070418	1888	2	-0.27429
LRRC4	4	0.027841	0.0070837	0.070418	1889	1	0.13867
ERF	4	0.027864	0.0070837	0.070418	1890	3	-1.7856
HAND2	4	0.027869	0.0070837	0.070418	1891	2	-1.8097
OR7E24	2	0.027939	0.0023992	0.04019	1892	2	-1.2343
TP53TG3	4	0.027943	0.0070837	0.070418	1893	2	-0.76712
TYW1B	4	0.027945	0.0070837	0.070418	1894	3	-1.8036
THBS3	4	0.027994	0.0070837	0.070418	1895	1	-0.33088
TMEM236	4	0.028143	0.0070842	0.070418	1896	3	-1.5398
EN1	4	0.028153	0.0070842	0.070418	1897	3	-1.6927
EXO5	4	0.028197	0.0070842	0.070418	1898	2	-1.5149
THAP10	4	0.028216	0.0070842	0.070418	1899	2	-1.5411
PDAP1	4	0.028248	0.0070842	0.070418	1900	2	-0.67046
CCND3	4	0.028312	0.0070842	0.070418	1901	3	-1.7597
TMED5	4	0.028342	0.0070842	0.070418	1902	3	-1.7015
OR52E8	4	0.02839	0.0070842	0.070418	1903	2	-1.3501
FNDC9	4	0.0284	0.0070842	0.070418	1904	1	0.038219
ASB16	4	0.0284	0.0070842	0.070418	1905	3	-1.1894
KLF14	4	0.0284	0.0070842	0.070418	1906	3	-1.1723
CABP7	4	0.0284	0.0070842	0.070418	1907	2	-0.091312
TPH2	4	0.028419	0.0070842	0.070418	1908	2	-1.7893
ABCC10	4	0.028486	0.0070842	0.070418	1909	3	-1.6252
CPXCR1	4	0.028496	0.0070842	0.070418	1910	3	-1.3142
NIP7	4	0.028594	0.0071298	0.070418	1911	3	-2.2108
PPFIA1	4	0.028604	0.0071298	0.070418	1912	2	-0.16019
GLRX5	4	0.028623	0.0071298	0.070418	1913	2	-1.6296
ARHGEF26	4	0.02865	0.0071303	0.070418	1914	3	-1.224
GPR4	4	0.028672	0.0071303	0.070418	1915	2	-1.4524
COQ10A	3	0.028701	0.0057938	0.065146	1916	2	-1.8319
TAF2	4	0.028717	0.0071728	0.070418	1917	3	-1.88
MAGEA3	4	0.028759	0.0071728	0.070418	1918	3	-1.271
SPTLC1	4	0.028769	0.0071728	0.070418	1919	3	-1.6609
RAB3IP	4	0.028799	0.0071728	0.070418	1920	2	-1.7963
WDR11	4	0.028807	0.0071728	0.070418	1921	3	-1.201
ADNP	4	0.028808	0.0071728	0.070418	1922	2	-1.5713
SOD1	4	0.028836	0.0071728	0.070418	1923	3	-2.2207
EPRS	4	0.028848	0.0071728	0.070418	1924	2	-1.7112
GAL	4	0.028852	0.0071728	0.070418	1925	3	-1.6378
CBLN2	4	0.028872	0.0071728	0.070418	1926	3	-1.454
RASGEF1A	4	0.028909	0.0071728	0.070418	1927	1	0.079159
CST11	4	0.028924	0.0071728	0.070418	1928	3	-1.4614
KRTAP10-6	4	0.028926	0.0071728	0.070418	1929	2	-1.2606
PCBP1	4	0.028945	0.0071733	0.070418	1930	3	-1.8662
DMP1	4	0.02896	0.0071733	0.070418	1931	2	-0.30859
FAM46A	4	0.028975	0.0071733	0.070418	1932	2	-1.3093
WDR37	4	0.029007	0.0071733	0.070418	1933	3	-1.4472
LRRC37B	4	0.029014	0.0071733	0.070418	1934	3	-1.9062
MAGEB17	4	0.029038	0.0071733	0.070418	1935	3	-1.4884
ZNF593	4	0.029085	0.0071733	0.070418	1936	3	-1.0887
NMUR2	4	0.029087	0.0071733	0.070418	1937	3	-1.1599
PCDHB13	4	0.029132	0.0071733	0.070418	1938	3	-1.6155
ADCK1	4	0.029161	0.0071733	0.070418	1939	2	-1.5231
OTUD6A	4	0.029163	0.0071733	0.070418	1940	3	-1.6431
EIF2B5	3	0.029192	0.0057944	0.065146	1941	3	-1.1356
TMPRSS15	4	0.0292	0.0072744	0.070421	1942	3	-1.5251
NAA16	4	0.029214	0.0072744	0.070421	1943	3	-1.3187
ANGPTL7	4	0.029247	0.0072744	0.070421	1944	3	-1.5197
OR2M2	4	0.029259	0.0072744	0.070421	1945	3	-2.1583
IRX2	4	0.029265	0.0072744	0.070421	1946	2	-0.6572
CWC25	4	0.029273	0.0072744	0.070421	1947	3	-1.3002
F8A3	4	0.029294	0.0072744	0.070421	1948	3	-1.5775
FAM71A	4	0.029366	0.0072744	0.070421	1949	2	-0.42695
DOCK1	4	0.029377	0.0072749	0.070421	1950	3	-1.2371
HUS1B	4	0.029468	0.0072749	0.070421	1951	1	0.095954
RPLP0	4	0.029485	0.0072749	0.070421	1952	3	-2.3017
DCAF12L2	4	0.029487	0.0072749	0.070421	1953	3	-1.3895
PCYT1A	4	0.029519	0.0072749	0.070421	1954	3	-1.8724
FAM189A1	4	0.029564	0.0073168	0.070421	1955	2	-1.0558
TMOD1	4	0.02962	0.0073168	0.070421	1956	2	-0.61715
TVP23A	4	0.029663	0.0073168	0.070421	1957	3	-1.8052
PRCD	4	0.029752	0.0073168	0.070421	1958	3	-1.8969
POC1A	4	0.029773	0.0073168	0.070421	1959	2	-0.50947
RPS24	4	0.029821	0.0073173	0.070421	1960	3	-1.4623
EIF2S3	4	0.029821	0.0073173	0.070421	1961	3	-1.3804
HAUS8	4	0.029821	0.0073173	0.070421	1962	3	-1.5302
2023-03-05	4	0.029821	0.0073173	0.070421	1963	3	-1.7135
YARS2	4	0.029821	0.0073173	0.070421	1964	3	-1.6105
MYCL	4	0.029821	0.0073173	0.070421	1965	3	-1.3936
GPX4	4	0.029821	0.0073173	0.070421	1966	3	-1.5133
LOC101060389	4	0.029821	0.0073173	0.070421	1967	3	-1.5606
GABRA3	4	0.029821	0.0073173	0.070421	1968	3	-1.311
ATP6V1A	4	0.029821	0.0073173	0.070421	1969	3	-1.4685
IRF1	4	0.029821	0.0073173	0.070421	1970	3	-1.5642
RPS15	4	0.029821	0.0073173	0.070421	1971	3	-1.7237
TNFRSF6B	4	0.029871	0.0073173	0.070421	1972	3	-1.8772
MRVI1	4	0.029901	0.0073173	0.070421	1973	2	-1.6431
NR1I3	4	0.029925	0.0073173	0.070421	1974	3	-1.3658
XRCC5	4	0.02993	0.0073173	0.070421	1975	2	-1.0725
SIRT3	4	0.02996	0.0073173	0.070421	1976	2	-1.6709
CD14	4	0.029976	0.0073173	0.070421	1977	3	-1.4446
REPIN1	4	0.030027	0.0073173	0.070421	1978	2	0.0025272
WDR49	4	0.030036	0.0073173	0.070421	1979	3	-1.8441
GCLC	4	0.030057	0.0073173	0.070421	1980	3	-1.6032
JADE2	4	0.030077	0.0074619	0.070998	1981	2	-0.79932
ZNF24	4	0.030078	0.0074619	0.070998	1982	3	-1.2844
NTN1	4	0.030119	0.0074619	0.070998	1983	3	-1.9666
ADAM28	4	0.030128	0.0074619	0.070998	1984	2	-0.73506
PATE1	4	0.030149	0.0074619	0.070998	1985	2	-1.5967
FAM53C	4	0.030163	0.0074619	0.070998	1986	3	-1.3423
CCAR2	4	0.030249	0.0074624	0.070998	1987	2	-0.98282
SULT1A1	4	0.03028	0.0074624	0.070998	1988	3	-1.2349
CCDC67	4	0.03028	0.0074624	0.070998	1989	1	0.30244
CNBP	4	0.030407	0.0075132	0.070998	1990	3	-0.65052
GATA2	4	0.030407	0.0075132	0.070998	1991	2	-0.87777
FRS3	4	0.030407	0.0075132	0.070998	1992	1	-0.010583
MFAP3L	4	0.030419	0.0075132	0.070998	1993	3	-1.8775
ZNF276	4	0.030473	0.0075132	0.070998	1994	3	-1.424
CNOT6	4	0.030478	0.0075132	0.070998	1995	3	-1.6058
CRLF2	4	0.030483	0.0075132	0.070998	1996	3	-2.0751
CER1	4	0.030534	0.0075132	0.070998	1997	1	0.34113
TRIM39-RPP21	4	0.030547	0.0075132	0.070998	1998	3	-1.61
ZNF679	4	0.03058	0.0075132	0.070998	1999	3	-1.1986
[truncated: 17,113 more rows]

## Sheet: Legend
	Dataset EV1: Negatively selected genes as determined by Mageck when comparing dox-induced to untreated cells after 15 days of treatment.
