# Supplementary material for: The SMC5/6 complex prevents genotoxicity upon APOBEC3A-mediated replication stress
Source: EMBO J. 2024 Jun 17;43(15):3240–55. doi: 10.1038/s44318-024-00137-x (PMC11294446; doi:10.1038/s44318-024-00137-x)
Supplement: Supplementary file 5 — Source data Fig. 1 [file 44318_2024_137_MOESM5_ESM.zip]

Archive with 7 entries (4 files):
- Figure 1/
- Figure 1/1C/
- Figure 1/1D/
- Figure 1/1D/Fig 1D_HAexposure.jpg
- Figure 1/1D/Fig 1D_SMC5exposure.png
- Figure 1/1D/Panel 1D Numerical data.xlsx
- __MACOSX/Figure 1/1D/._Fig 1D_HAexposure.jpg
