# Supplementary material for: The SMC5/6 complex prevents genotoxicity upon APOBEC3A-mediated replication stress
Source: EMBO J. 2024 Jun 17;43(15):3240–55. doi: 10.1038/s44318-024-00137-x (PMC11294446; doi:10.1038/s44318-024-00137-x)
Supplement: Supplementary file 5 — Source data Fig. 1 [file 44318_2024_137_MOESM5_ESM.zip › Figure 1/1D/Panel 1D Numerical data.xlsx]

## Sheet: Panel 1D Numerical data
	THP1-A3A -dox	THP1-A3A -dox	THP1-A3A -dox	THP1-A3A -dox	THP1-A3A -dox	THP1-A3A -dox	THP1-A3A +dox	THP1-A3A +dox	THP1-A3A +dox	THP1-A3A +dox	THP1-A3A +dox	THP1-A3A +dox	THP1-A3A shSMC5 #1 -dox	THP1-A3A shSMC5 #1 -dox	THP1-A3A shSMC5 #1 -dox	THP1-A3A shSMC5 #1 -dox	THP1-A3A shSMC5 #1 -dox	THP1-A3A shSMC5 #1 -dox	THP1-A3A shSMC5 #1 +dox	THP1-A3A shSMC5 #1 +dox	THP1-A3A shSMC5 #1 +dox	THP1-A3A shSMC5 #1 +dox	THP1-A3A shSMC5 #1 +dox	THP1-A3A shSMC5 #1 +dox
Cell Viability (%)	75.49	121.373	117.866	87.617	78.218	119.436	67.5123	72.9225	89.7604				110.679	89.2103	68.0281				43.6022	42.8457	44.1982

## Sheet: Data description
	Replicate data of cell viability measured by colormetric assay (WST8)
