# Supplementary material for: The SMC5/6 complex prevents genotoxicity upon APOBEC3A-mediated replication stress
Source: EMBO J. 2024 Jun 17;43(15):3240–55. doi: 10.1038/s44318-024-00137-x (PMC11294446; doi:10.1038/s44318-024-00137-x)
Supplement: Supplementary file 6 — Source data Fig. 2 [file 44318_2024_137_MOESM6_ESM.zip]

Archive with 14 entries (6 files):
- Figure 2/
- Figure 2/2A/
- Figure 2/2B/
- Figure 2/2C/
- Figure 2/2D/
- Figure 2/2E/
- Figure 2/2F/
- Figure 2/2G/
- Figure 2/2D/Panel 2d COMET.xlsx
- Figure 2/2C/Panel 2C Counts.xlsx
- Figure 2/2E/Panel 2e viability.xlsx
- Figure 2/2F/Panel 2f gammaH2AX.xlsx
- Figure 2/2G/Panel 2g Viability.xlsx
- Figure 2/2B/Panel 2b Cell counts.xlsx
