# Supplementary material for: The SMC5/6 complex prevents genotoxicity upon APOBEC3A-mediated replication stress
Source: EMBO J. 2024 Jun 17;43(15):3240–55. doi: 10.1038/s44318-024-00137-x (PMC11294446; doi:10.1038/s44318-024-00137-x)
Supplement: Supplementary file 6 — Source data Fig. 2 [file 44318_2024_137_MOESM6_ESM.zip › Figure 2/2D/Panel 2d COMET.xlsx]

## Sheet: Panel 2d COMET
parental -dox	parental +dox	sh1 -dox	sh1 +dox
12.071	11.6491	13.7051	25.4772
5.65399	26.8529	16.7241	46.9437
19.6274	26.46	33.3545	13.454
3.23408	7.76123	17.7296	33.5345
13.1827	27.284	36.5239	58.7901
16.4484	10.9905	41.3434	55.249
10.6546	13.5649	30.865	32.207
16.26	10.8644	44.0163	58.3764
9.89768	12.156	26.5205	11.1791
6.56628	10.2781	2.99745	54.369
19.6712	27.884	15.5967	8.68367
14.3433	26.0253	13.788	6.40603
23.0655	21.0171	17.8858	10.0138
47.1545	30.1878	9.81876	21.4362
19.4814	19.7885	13.0759	17.0586
8.33107	4.34603	3.93684	39.4327
18.9758	19.5583	5.30159	18.889
8.65002	36.1604	23.143	34.0732
11.0118	28.8758	3.19693	11.9169
10.9083	23.5784	14.6884	26.6497
6.0456	30.3129	10.3436	11.5638
19.8784	14.1644	29.0228	27.4704
18.6106	20.1314	16.6681	14.6924
6.51244	50.6657	24.7008	35.6908
6.12406	40.8442	10.9443	45.8983
13.0741	36.7461	22.9358	49.627
31.8755	12.2003	21.6686	20.3364
31.4404	7.24227	37.2591	9.4014
11.3266	22.86	30.6368	31.744
13.4283	32.7087	8.19845	6.09626
18.4207	45.0142	29.1466	35.2596
17.3806	12.5905	39.686	16.2737
32.3596	31.9698	24.8108	14.1517
9.35987	31.0144	35.1562	25.3794
11.7346	22.4581	26.4792	13.109
22.8723	27.2176	19.904	22.606
23.6476	55.0211	28.3478	8.16371
5.07995	37.3134	4.78913	26.5884
23.5307	13.8996	20.2224	13.5182
18.389	8.15433	23.2512	32.1815
7.07484	9.94144	22.191	9.92633
7.0688	3.90611	14.5547	9.61513
16.3639	7.46669	31.2443	3.76873
12.4553	8.22079	41.8368	20.9666
4.98602	7.89554	15.625	21.0344
9.6911	12.5564	55.0842	21.6745
10.4337	36.5012	45.4855	58.5474
3.37916	7.4018	22.7938	24.4263
8.75089	16.6629	28.8476	40.3012
29.1507	23.6655	39.3501	32.3578
9.53781	9.60978	60.762	24.3514
11.3078	5.90434	39.5167	26.367
24.2628	5.6475	13.5358	16.1816
10.2936	34.0265	17.4951	25.9599
19.8587	21.0196	24.7744	25.1202
9.63337	9.21368	14.1402	16.4268
23.401	49.557	27.4767	35.5858
7.64994	20.1143	16.3742	15.456
14.5266	18.2575	17.8488	27.5404
8.59175	51.7334	15.2816	36.1666
12.8133	30.3644	26.759	20.7543
13.5837	49.3771	38.353	16.4776
39.2656	8.72353	24.9616	21.6944
14.3792	15.5692	15.0768	16.8724
7.33924	13.281	19.5693	37.8131
53.5723	22.7018	14.8603	17.6051
40.815	3.34961	12.204	18.3955
9.88239	12.2951	16.6002	31.2208
3.69443	8.83228	23.5286	11.0206
39.304	13.0264	23.5807	18.9653
30.0762	15.7418	15.5476	21.2242
26.4761	21.8035	11.8665	25.2433
17.46	38.067	12.654	39.9409
14.6827	35.6947	10.0214	38.1186
26.8876	8.31105	6.26825	19.5631
4.99761	11.9865	9.35986	20.2956
4.87388	7.62392	10.998	21.5937
8.32151	5.53429	7.05008	33.7601
9.77881	27.7512	15.1342	21.2731
30.1827	32.4828	11.8729	14.3432
6.98525	8.96214	8.66481	20.2327
6.88364	17.0399	27.6737	16.2035
22.0163	18.0702	12.4114	21.1357
7.3964	21.0314	19.6433	34.1894
30.5593	15.1814	17.307	24.6391
20.988	20.0312	14.7331	26.0911
41.1304	18.3069	26.323	36.213
3.72241	19.656		56.5898
9.80926	18.5693		15.8449
8.61351	19.5167		30.582
4.77382	23.01		22.8687
20.2686	10.9063		23.1802
10.3965	8.7385		17.9206
4.07388	11.0273
10.609	15.2172
21.1499	4.1305
8.94706	15.6307
8.6936	1.04009
4.18161	1.15791
5.10404	17.5743
12.5051	1.93901
2.95798	2.86376
4.23702	1.78117
5.00289	12.4869
3.7614	4.06315
6.80493	8.44084
2.95772	6.23877
14.8426	4.42987
3.4788	9.22793
9.12767	5.17656
2.11948	1.56058
6.72739	17.6757
4.78368	10.2538
2.40994	8.95706
7.45767	8.67393
2.69814	2.66169
1.65232	4.0879
12.7153	5.97269
3.94556	4.58837
2.1806	15.1795
2.25787	2.40685
3.38017	3.90041
14.2179	2.86453
5.06512	10.8264
3.4949	11.732
12.3502	4.88458
16.9785	5.16303
32.2442	22.8548
19.727	14.8069
16.1561	20.3714
18.2692	13.4981
17.0359	14.7145
40.9162	15.5587
31.57	17.5178
17.8772	18.4521
35.0845	30.7287
15.3902	31.0931
12.0837	12.6326
16.647	36.3847
17.82	17.6914
27.163	24.436
18.0853	31.8036
34.3372	29.8473
38.0779	21.396
15.1837	34.6942
21.4475	24.0505
15.8754	25.8467
11.3625	30.4911
13.4962	40.0242
16.7952	21.0918
15.4501	83.5169
42.1894	64.6493
14.0992	19.8051
16.7674	25.47
12.7144	21.8136
13.4254	24.9811
16.0858	45.7311
14.9748	26.2586
16.9449	28.6593
21.1359	18.52
18.5096	35.1046
20.0853	28.9194
19.9834	22.4295
15.4814	44.5686
28.9132	29.1051
16.7633	38.4239
22.3314	13.3217
18.6554	37.361
19.4827	33.539
14.125	17.7474
19.0023	33.4059

## Sheet: Data description
	Olive moment measured by COMET imaging and analysis in FIJI as described in Methods
