# Supplementary material for: The SMC5/6 complex prevents genotoxicity upon APOBEC3A-mediated replication stress
Source: EMBO J. 2024 Jun 17;43(15):3240–55. doi: 10.1038/s44318-024-00137-x (PMC11294446; doi:10.1038/s44318-024-00137-x)
Supplement: Supplementary file 6 — Source data Fig. 2 [file 44318_2024_137_MOESM6_ESM.zip › Figure 2/2C/Panel 2C Counts.xlsx]

## Sheet: Panel 2C Counts
	parental -dox	parental -dox	parental -dox	parental -dox	parental -dox	parental +dox	parental +dox	parental +dox	parental +dox	parental +dox	shSMC5#2 -dox	shSMC5#2 -dox	shSMC5#2 -dox	shSMC5#2 -dox	shSMC5#2 -dox	shSMC5#2 +dox	shSMC5#2 +dox	shSMC5#2 +dox	shSMC5#2 +dox	shSMC5#2 +dox	shSMC5#1 -dox	shSMC5#1 -dox	shSMC5#1 -dox	shSMC5#1 -dox	shSMC5#1 -dox	shSMC5#1 +dox	shSMC5#1 +dox	shSMC5#1 +dox	shSMC5#1 +dox	shSMC5#1 +dox
gH2AX+ (%)	3.96	1.89	8.78	1.15	5.67	16	2.6	11.8	6.2	6.2	16.4	2.1	7.6	3.5	8.4	33	5	22	25	20	7.81	2.97	3.63	5.83	5.67	30.5	14.8	20.2	36	33.3

## Sheet: Data description
	% positive gammaH2AX measured by flow cytometry
