# Supplementary material for: The SMC5/6 complex prevents genotoxicity upon APOBEC3A-mediated replication stress
Source: EMBO J. 2024 Jun 17;43(15):3240–55. doi: 10.1038/s44318-024-00137-x (PMC11294446; doi:10.1038/s44318-024-00137-x)
Supplement: Supplementary file 6 — Source data Fig. 2 [file 44318_2024_137_MOESM6_ESM.zip › Figure 2/2E/Panel 2e viability.xlsx]

## Sheet: Panel 2e viability
	K562-A3A -dox	K562-A3A -dox	K562-A3A -dox	K562-A3A -dox	K562-A3A -dox	K562-A3A +dox	K562-A3A +dox	K562-A3A +dox	K562-A3A +dox	K562-A3A +dox	K562-A3A shSMC5#1 -dox	K562-A3A shSMC5#1 -dox	K562-A3A shSMC5#1 -dox	K562-A3A shSMC5#1 -dox	K562-A3A shSMC5#1 -dox	K562-A3A shSMC5#1 -dox	K562-A3A shSMC5#1 +dox	K562-A3A shSMC5#1 +dox	K562-A3A shSMC5#1 +dox	K562-A3A shSMC5#2 -dox	K562-A3A shSMC5#2 -dox	K562-A3A shSMC5#2 -dox	K562-A3A shSMC5#2 +dox	K562-A3A shSMC5#2 +dox	K562-A3A shSMC5#2 +dox
Cell Viability (%)	101.74	98.2597	98.12	99.2	100.1	91.439	94.5734	98.5498	99.4	75.52	52.8256	47.7732	56.8675	94.8166	70.7616	95.9019	6.21257	6.06287	6.07223	99.56	100.61	63.7	13.7	11.68	14

## Sheet: Data description
		% viability as measured by colorimetric assay (WST8)
