# Supplementary material for: The SMC5/6 complex prevents genotoxicity upon APOBEC3A-mediated replication stress
Source: EMBO J. 2024 Jun 17;43(15):3240–55. doi: 10.1038/s44318-024-00137-x (PMC11294446; doi:10.1038/s44318-024-00137-x)
Supplement: Supplementary file 6 — Source data Fig. 2 [file 44318_2024_137_MOESM6_ESM.zip › Figure 2/2F/Panel 2f gammaH2AX.xlsx]

## Sheet: Panel 2f gammaH2AX
	parental -dox	parental -dox	parental -dox	parental +dox	parental +dox	parental +dox	shSMC5#1 -dox	shSMC5#1 -dox	shSMC5#1 -dox	shSMC5#1 +dox	shSMC5#1 +dox	shSMC5#1 +dox
gH2AX+ (%)	0.52	0.28	0.28	0.4	0.4	0.3	0.78	0.59	0.61	0.93	0.82	0.8

## Sheet: Data description
		Percent of cells that stained positive for gamma H2AX as measured by flow cytometry
