# Supplementary material for: The SMC5/6 complex prevents genotoxicity upon APOBEC3A-mediated replication stress
Source: EMBO J. 2024 Jun 17;43(15):3240–55. doi: 10.1038/s44318-024-00137-x (PMC11294446; doi:10.1038/s44318-024-00137-x)
Supplement: Supplementary file 6 — Source data Fig. 2 [file 44318_2024_137_MOESM6_ESM.zip › Figure 2/2G/Panel 2g Viability.xlsx]

## Sheet: Panel 2g Viability
ATRi Dose (nM)	K562-A3A -dox	K562-A3A -dox	K562-A3A +dox	K562-A3A +dox	K562-A3A shSMC5 -dox	K562-A3A shSMC5 -dox	K562-A3A shSMC5 +dox	K562-A3A shSMC5 +dox
2	1	1	1	1	1	1	1	1
50	0.9946	0.98856	1.00213	0.879153	1.00231	1.00625	0.998125	0.772431
100	0.991031	0.996431	0.995779	0.811254	0.998523	1.0069	0.925127	0.607826
500	0.997071	0.976206	0.655699	0.478821	1.00222	0.744826	0.128077	0.27839
1000	0.999664	0.52265	0.22594	0.265365	1.00382	0.33456	0.087037	0.179447

## Sheet: Data description
		Replicate cell viability data as measured by colorimetric assay (WST8).
