# Supplementary material for: The SMC5/6 complex prevents genotoxicity upon APOBEC3A-mediated replication stress
Source: EMBO J. 2024 Jun 17;43(15):3240–55. doi: 10.1038/s44318-024-00137-x (PMC11294446; doi:10.1038/s44318-024-00137-x)
Supplement: Supplementary file 6 — Source data Fig. 2 [file 44318_2024_137_MOESM6_ESM.zip › Figure 2/2B/Panel 2b Cell counts.xlsx]

## Sheet: K562-A3A shSMC5 proliferation 
Day	parental -dox	parental -dox	parental -dox	parental +dox	parental +dox	parental +dox	shSMC5#3 -dox	shSMC5#3 -dox	shSMC5#3 -dox	shSMC5#3 +dox	shSMC5#3 +dox	shSMC5#3 +dox
0	200000	200000	200000	200000	200000	200000	200000	200000	200000	200000	200000	200000
3	3774000	4752000	4648800	1552320	2233600	2115540	2619500	4567500	4648800	850500	1866320	1256850
5	17150000	13764000	14645000	9440000	8271900	7663600	14016000	14880000	15030000	2005920	3645000	3744000
7	33288000	34136000	27559000	27180000	22550000	23000000	41615000	38068000	27404000	2623000	4147800	3252400

## Sheet: Data description
	Replicate cell counts
