# Supplementary material for: The SMC5/6 complex prevents genotoxicity upon APOBEC3A-mediated replication stress
Source: EMBO J. 2024 Jun 17;43(15):3240–55. doi: 10.1038/s44318-024-00137-x (PMC11294446; doi:10.1038/s44318-024-00137-x)
Supplement: Supplementary file 7 — Source data Fig. 3 [file 44318_2024_137_MOESM7_ESM.zip]

Archive with 2 entries (2 files):
- yeast A3A figure source data_Jiayi_0424.pdf
- __MACOSX/._yeast A3A figure source data_Jiayi_0424.pdf
