# Supplementary material for: The SMC5/6 complex prevents genotoxicity upon APOBEC3A-mediated replication stress
Source: EMBO J. 2024 Jun 17;43(15):3240–55. doi: 10.1038/s44318-024-00137-x (PMC11294446; doi:10.1038/s44318-024-00137-x)
Supplement: Supplementary file 8 — Source data Fig. 4 [file 44318_2024_137_MOESM8_ESM.zip]

Archive with 9 entries (4 files):
- Figure 4/
- Figure 4/4B/
- Figure 4/4C/
- Figure 4/4D/
- Figure 4/4E/
- Figure 4/4E/230928 SBSsig contribution.xlsx
- Figure 4/4C/230928 number of tumors from different cancer types.xlsx
- Figure 4/4D/number of mutations grouped by base substituition types.xlsx
- Figure 4/4B/230309 number of tumors that contain mutations in different SMC56 component.xlsx
