# Supplementary material for: The SMC5/6 complex prevents genotoxicity upon APOBEC3A-mediated replication stress
Source: EMBO J. 2024 Jun 17;43(15):3240–55. doi: 10.1038/s44318-024-00137-x (PMC11294446; doi:10.1038/s44318-024-00137-x)
Supplement: Supplementary file 8 — Source data Fig. 4 [file 44318_2024_137_MOESM8_ESM.zip › Figure 4/4B/230309 number of tumors that contain mutations in different SMC56 component.xlsx]

## Sheet: Entire complex
	Gene.name	Sample.name	ID_tumour	Primary.site	GENOMIC_MUTATION_ID	MUTATION_ID	Mutation.CDS	Mutation.AA	Mutation.Description	Mutation.zygosity	Mutation.genome.position	Mutation.strand	Age
452	NSMCE1	NB-1092	1787112	autonomic_ganglia	COSV63864381	111627246	c.258+1G>C	p.?	Unknown		16:27235177-27235177	-	NA
454	NSMCE1	TCGA-AP-A0LM-01	1687351	endometrium	COSV53729591	111626870	c.767C>T	p.S256L	Substitution - Missense	het	16:27225191-27225191	-	33
461	NSMCE1	TCGA-AZ-6598-01	1565959	large_intestine	COSV63864627	111628200	c.79G>A	p.V27M	Substitution - Missense		16:27257492-27257492	-	77
464	NSMCE1	TCGA-CG-5721-01	2066295	stomach	COSV63864007	111626527	c.181A>G	p.N61D	Substitution - Missense		16:27235255-27235255	-	58
481	NSMCE1	TCGA-AP-A051-01	1687329	endometrium	COSV99619129	111627371	c.587G>T	p.S196I	Substitution - Missense		16:27226733-27226733	-	69
482	NSMCE1	TCGA-F7-A624-01	2062129	upper_aerodigestive_tract	COSV99619334	111627867	c.595A>G	p.I199V	Substitution - Missense		16:27226725-27226725	-	73
483	NSMCE1	TCGA-DI-A1BU-01	2066578	endometrium	COSV100814918	111626426	c.313G>A	p.E105K	Substitution - Missense		16:27234211-27234211	-	55
484	NSMCE1	TCGA-G2-A2EC-01	1786804	urinary_tract	COSV63864379	111625889	c.221G>A	p.G74E	Substitution - Missense		16:27235215-27235215	-	58
487	NSMCE1	TCGA-E7-A4IJ-01	2061502	urinary_tract	COSV63864911	111628053	c.196T>A	p.S66T	Substitution - Missense		16:27235240-27235240	-	56
490	NSMCE1	TCGA-CA-6717-01	1565975	large_intestine	COSV53729591	111626870	c.767C>T	p.S256L	Substitution - Missense		16:27225191-27225191	-	57
493	NSMCE1	TCGA-CC-A7IH-01	2204853	liver	COSV63864846	111627514	c.59A>G	p.Q20R	Substitution - Missense		16:27257512-27257512	-	58
495	NSMCE1	TCGA-B5-A0JZ-01	1687388	endometrium	COSV63864540	111626753	c.512G>A	p.R171Q	Substitution - Missense		16:27226808-27226808	-	60
497	NSMCE1	TCGA-QF-A5YS-01	2204956	endometrium	COSV53729591	111626870	c.767C>T	p.S256L	Substitution - Missense		16:27225191-27225191	-	57
368	NSMCE2	HT115	2167270	large_intestine	COSV54905262	148109670	c.318G>T	p.K106N	Substitution - Missense	het	8:125182156-125182156	+	NA
369	NSMCE2	T3235	2518409	large_intestine	COSV54898219	148109899	c.32C>A	p.S11*	Substitution - Nonsense		8:125102362-125102362	+	86
370	NSMCE2	TCGA-E7-A85H-01	2248592	urinary_tract	COSV54897718	148109425	c.179G>T	p.S60I	Substitution - Missense		8:125151192-125151192	+	64
371	NSMCE2	TCGA-D1-A103-01	1687493	endometrium	COSV99787196	148108836	c.374A>C	p.K125T	Substitution - Missense		8:125182212-125182212	+	87
372	NSMCE2	TCGA-BS-A0UF-01	1687472	endometrium	COSV99786514	148109529	c.321A>T	p.K107N	Substitution - Missense		8:125182159-125182159	+	65
373	NSMCE2	TCGA-EY-A1GI-01	2066561	endometrium	COSV54905262	148109670	c.318G>T	p.K106N	Substitution - Missense		8:125182156-125182156	+	52
374	NSMCE2	TCGA-BR-8680-01	2066244	stomach	COSV54895864	148109013	c.323T>G	p.F108C	Substitution - Missense		8:125182161-125182161	+	45
375	NSMCE2	TCGA-EO-A3AY-01	2066603	endometrium	COSV99786144	148108966	c.249A>C	p.Q83H	Substitution - Missense		8:125151262-125151262	+	58
376	NSMCE2	HCC2998	1883513	large_intestine	COSV54895864	148109013	c.323T>G	p.F108C	Substitution - Missense	het	8:125182161-125182161	+	NA
377	NSMCE2	TCGA-BR-6852-01	2066152	stomach	COSV54898367	148109580	c.109G>T	p.G37C	Substitution - Missense		8:125102439-125102439	+	64
378	NSMCE2	TCGA-XK-AAIW-01	2204696	prostate	COSV99787496	148108241	c.184G>A	p.D62N	Substitution - Missense		8:125151197-125151197	+	78
385	NSMCE2	SNU-175	2167290	large_intestine	COSV54900533	150461728	c.653C>T	p.T218M	Substitution - Missense	het	8:125366794-125366794	+	NA
386	NSMCE2	GBC_13	2762042	biliary_tract	COSV99786368	150458833	c.556G>T	p.G186C	Substitution - Missense		8:125357748-125357748	+	65
387	NSMCE2	TCGA-B5-A11E-01	1687398	endometrium	COSV54894006	150458063	c.610C>T	p.R204W	Substitution - Missense	het	8:125357802-125357802	+	53
388	NSMCE2	HT115	2167270	large_intestine	COSV54905262	150463698	c.318G>T	p.K106N	Substitution - Missense	het	8:125182156-125182156	+	NA
389	NSMCE2	TCGA-DA-A1HY-06	1995805	skin	COSV54900533	150461728	c.653C>T	p.T218M	Substitution - Missense		8:125366794-125366794	+	42
390	NSMCE2	T3235	2518409	large_intestine	COSV54898219	150464034	c.32C>A	p.S11*	Substitution - Nonsense		8:125102362-125102362	+	86
391	NSMCE2	TCGA-E7-A85H-01	2248592	urinary_tract	COSV54897718	150462789	c.179G>T	p.S60I	Substitution - Missense		8:125151192-125151192	+	64
392	NSMCE2	TCGA-D1-A103-01	1687493	endometrium	COSV99787196	150460753	c.374A>C	p.K125T	Substitution - Missense		8:125182212-125182212	+	87
393	NSMCE2	TCGA-BS-A0UF-01	1687472	endometrium	COSV99786514	150463190	c.321A>T	p.K107N	Substitution - Missense		8:125182159-125182159	+	65
394	NSMCE2	TCGA-56-7221-01	2063501	lung	COSV99786368	150458833	c.556G>T	p.G186C	Substitution - Missense		8:125357748-125357748	+	79
395	NSMCE2	TCGA-BR-8680-01	2066244	stomach	COSV54895864	150461302	c.323T>G	p.F108C	Substitution - Missense		8:125182161-125182161	+	45
396	NSMCE2	TCGA-EY-A1GI-01	2066561	endometrium	COSV54905262	150463698	c.318G>T	p.K106N	Substitution - Missense		8:125182156-125182156	+	52
397	NSMCE2	BN38T	1806476	liver	COSV54894006	150458063	c.610C>T	p.R204W	Substitution - Missense		8:125357802-125357802	+	NA
398	NSMCE2	BN38	1994899	liver	COSV54894006	150458063	c.610C>T	p.R204W	Substitution - Missense		8:125357802-125357802	+	NA
399	NSMCE2	TCGA-EO-A3AY-01	2066603	endometrium	COSV99786144	150461194	c.249A>C	p.Q83H	Substitution - Missense		8:125151262-125151262	+	58
400	NSMCE2	HCC2998	1883513	large_intestine	COSV54895864	150461302	c.323T>G	p.F108C	Substitution - Missense	het	8:125182161-125182161	+	NA
401	NSMCE2	TCGA-BR-6852-01	2066152	stomach	COSV54898367	150463331	c.109G>T	p.G37C	Substitution - Missense		8:125102439-125102439	+	64
402	NSMCE2	TCGA-D3-A8GB-06	2129860	skin	COSV99787323	150460394	c.559C>T	p.H187Y	Substitution - Missense		8:125357751-125357751	+	48
403	NSMCE2	HT115	2167270	large_intestine	COSV54905262	148999062	c.318G>T	p.K106N	Substitution - Missense	het	8:125182156-125182156	+	NA
404	NSMCE2	TCGA-XK-AAIW-01	2204696	prostate	COSV99787496	150458583	c.184G>A	p.D62N	Substitution - Missense		8:125151197-125151197	+	78
405	NSMCE2	T3235	2518409	large_intestine	COSV54898219	148999311	c.32C>A	p.S11*	Substitution - Nonsense		8:125102362-125102362	+	86
406	NSMCE2	TCGA-E7-A85H-01	2248592	urinary_tract	COSV54897718	148998659	c.179G>T	p.S60I	Substitution - Missense		8:125151192-125151192	+	64
407	NSMCE2	TCGA-D1-A103-01	1687493	endometrium	COSV99787196	148997735	c.374A>C	p.K125T	Substitution - Missense		8:125182212-125182212	+	87
408	NSMCE2	TCGA-BS-A0UF-01	1687472	endometrium	COSV99786514	148998839	c.321A>T	p.K107N	Substitution - Missense		8:125182159-125182159	+	65
409	NSMCE2	TCGA-EY-A1GI-01	2066561	endometrium	COSV54905262	148999062	c.318G>T	p.K106N	Substitution - Missense		8:125182156-125182156	+	52
410	NSMCE2	TCGA-BR-8680-01	2066244	stomach	COSV54895864	148997969	c.323T>G	p.F108C	Substitution - Missense		8:125182161-125182161	+	45
413	NSMCE2	TCGA-EO-A3AY-01	2066603	endometrium	COSV99786144	148997906	c.249A>C	p.Q83H	Substitution - Missense		8:125151262-125151262	+	58
414	NSMCE2	TCGA-BR-6852-01	2066152	stomach	COSV54898367	148998918	c.109G>T	p.G37C	Substitution - Missense		8:125102439-125102439	+	64
415	NSMCE2	HCC2998	1883513	large_intestine	COSV54895864	148997969	c.323T>G	p.F108C	Substitution - Missense	het	8:125182161-125182161	+	NA
421	NSMCE2	TCGA-XK-AAIW-01	2204696	prostate	COSV99787496	148996790	c.184G>A	p.D62N	Substitution - Missense		8:125151197-125151197	+	78
428	NSMCE2	SNU-175	2167290	large_intestine	COSV54900533	145782304	c.473C>T	p.T158M	Substitution - Missense	het	8:125366794-125366794	+	NA
431	NSMCE2	GBC_13	2762042	biliary_tract	COSV99786368	145780016	c.376G>T	p.G126C	Substitution - Missense		8:125357748-125357748	+	65
433	NSMCE2	TCGA-B5-A11E-01	1687398	endometrium	COSV54894006	145779413	c.430C>T	p.R144W	Substitution - Missense	het	8:125357802-125357802	+	53
434	NSMCE2	HT115	2167270	large_intestine	COSV54905262	145783868	c.138G>T	p.K46N	Substitution - Missense	het	8:125182156-125182156	+	NA
437	NSMCE2	TCGA-DA-A1HY-06	1995805	skin	COSV54900533	145782304	c.473C>T	p.T158M	Substitution - Missense		8:125366794-125366794	+	42
440	NSMCE2	TCGA-E7-A85H-01	2248592	urinary_tract	COSV54897718	145783102	c.-2G>T	p.?	Unknown		8:125151192-125151192	+	64
441	NSMCE2	TCGA-D1-A103-01	1687493	endometrium	COSV99787196	145781485	c.194A>C	p.K65T	Substitution - Missense		8:125182212-125182212	+	87
442	NSMCE2	TCGA-BS-A0UF-01	1687472	endometrium	COSV99786514	145783458	c.141A>T	p.K47N	Substitution - Missense		8:125182159-125182159	+	65
444	NSMCE2	TCGA-56-7221-01	2063501	lung	COSV99786368	145780016	c.376G>T	p.G126C	Substitution - Missense		8:125357748-125357748	+	79
445	NSMCE2	SNU-175	2167290	large_intestine	COSV54900533	101600358	c.653C>T	p.T218M	Substitution - Missense	het	8:125366794-125366794	+	NA
446	NSMCE2	GBC_13	2762042	biliary_tract	COSV99786368	101597887	c.556G>T	p.G186C	Substitution - Missense		8:125357748-125357748	+	65
447	NSMCE2	TCGA-EY-A1GI-01	2066561	endometrium	COSV54905262	145783868	c.138G>T	p.K46N	Substitution - Missense		8:125182156-125182156	+	52
448	NSMCE2	TCGA-BR-8680-01	2066244	stomach	COSV54895864	145781955	c.143T>G	p.F48C	Substitution - Missense		8:125182161-125182161	+	45
449	NSMCE2	TCGA-B5-A11E-01	1687398	endometrium	COSV54894006	101597309	c.610C>T	p.R204W	Substitution - Missense	het	8:125357802-125357802	+	53
450	NSMCE2	HT115	2167270	large_intestine	COSV54905262	101602329	c.318G>T	p.K106N	Substitution - Missense	het	8:125182156-125182156	+	NA
451	NSMCE2	BN38T	1806476	liver	COSV54894006	145779413	c.430C>T	p.R144W	Substitution - Missense		8:125357802-125357802	+	NA
453	NSMCE2	BN38	1994899	liver	COSV54894006	145779413	c.430C>T	p.R144W	Substitution - Missense		8:125357802-125357802	+	NA
455	NSMCE2	TCGA-DA-A1HY-06	1995805	skin	COSV54900533	101600358	c.653C>T	p.T218M	Substitution - Missense		8:125366794-125366794	+	42
462	NSMCE2	TCGA-EO-A3AY-01	2066603	endometrium	COSV99786144	145781836	c.69A>C	p.Q23H	Substitution - Missense		8:125151262-125151262	+	58
465	NSMCE2	T3235	2518409	large_intestine	COSV54898219	101602729	c.32C>A	p.S11*	Substitution - Nonsense		8:125102362-125102362	+	86
467	NSMCE2	TCGA-E7-A85H-01	2248592	urinary_tract	COSV54897718	101601331	c.179G>T	p.S60I	Substitution - Missense		8:125151192-125151192	+	64
468	NSMCE2	HCC2998	1883513	large_intestine	COSV54895864	145781955	c.143T>G	p.F48C	Substitution - Missense	het	8:125182161-125182161	+	NA
470	NSMCE2	TCGA-D1-A103-01	1687493	endometrium	COSV99787196	101599508	c.374A>C	p.K125T	Substitution - Missense		8:125182212-125182212	+	87
472	NSMCE2	TCGA-BS-A0UF-01	1687472	endometrium	COSV99786514	101601802	c.321A>T	p.K107N	Substitution - Missense		8:125182159-125182159	+	65
474	NSMCE2	BN38T	1806476	liver	COSV54894006	101597309	c.610C>T	p.R204W	Substitution - Missense		8:125357802-125357802	+	NA
475	NSMCE2	TCGA-EY-A1GI-01	2066561	endometrium	COSV54905262	101602329	c.318G>T	p.K106N	Substitution - Missense		8:125182156-125182156	+	52
476	NSMCE2	TCGA-56-7221-01	2063501	lung	COSV99786368	101597887	c.556G>T	p.G186C	Substitution - Missense		8:125357748-125357748	+	79
477	NSMCE2	BN38	1994899	liver	COSV54894006	101597309	c.610C>T	p.R204W	Substitution - Missense		8:125357802-125357802	+	NA
478	NSMCE2	TCGA-D3-A8GB-06	2129860	skin	COSV99787323	145781204	c.379C>T	p.H127Y	Substitution - Missense		8:125357751-125357751	+	48
479	NSMCE2	TCGA-BR-8680-01	2066244	stomach	COSV54895864	101600008	c.323T>G	p.F108C	Substitution - Missense		8:125182161-125182161	+	45
485	NSMCE2	TCGA-XK-AAIW-01	2204696	prostate	COSV99787496	145779767	c.4G>A	p.D2N	Substitution - Missense		8:125151197-125151197	+	78
489	NSMCE2	TCGA-EO-A3AY-01	2066603	endometrium	COSV99786144	101599888	c.249A>C	p.Q83H	Substitution - Missense		8:125151262-125151262	+	58
491	NSMCE2	HCC2998	1883513	large_intestine	COSV54895864	101600008	c.323T>G	p.F108C	Substitution - Missense	het	8:125182161-125182161	+	NA
492	NSMCE2	TCGA-BR-6852-01	2066152	stomach	COSV54898367	101601942	c.109G>T	p.G37C	Substitution - Missense		8:125102439-125102439	+	64
494	NSMCE2	TCGA-D3-A8GB-06	2129860	skin	COSV99787323	101599207	c.559C>T	p.H187Y	Substitution - Missense		8:125357751-125357751	+	48
496	NSMCE2	TCGA-XK-AAIW-01	2204696	prostate	COSV99787496	101597677	c.184G>A	p.D62N	Substitution - Missense		8:125151197-125151197	+	78
262	NSMCE3	TCGA-78-7542-01	1802358	lung	COSV54281780	105221795	c.281A>T	p.Q94L	Substitution - Missense		15:29269425-29269425	-	56
263	NSMCE3	TCGA-BS-A0UF-01	1687472	endometrium	COSV54262688	105222486	c.721A>G	p.T241A	Substitution - Missense	het	15:29268985-29268985	-	65
264	NSMCE3	TCGA-42-2587-01	1637283	ovary	COSV54286946	105222696	c.313C>G	p.P105A	Substitution - Missense	het	15:29269393-29269393	-	75
266	NSMCE3	TCGA-D1-A17Q-01	1687532	endometrium	COSV54268066	105222275	c.264A>C	p.K88N	Substitution - Missense	het	15:29269442-29269442	-	54
270	NSMCE3	TCGA-52-7810-01	2063298	lung	COSV99721439	105222046	c.321G>T	p.K107N	Substitution - Missense		15:29269385-29269385	-	60
278	NSMCE3	TCGA-BR-7851-01	2066386	stomach	COSV54276885	105221775	c.846C>A	p.Y282*	Substitution - Nonsense		15:29268860-29268860	-	74
283	NSMCE3	TCGA-AJ-A3EK-01	2066562	endometrium	COSV99721885	105221975	c.434T>C	p.L145P	Substitution - Missense		15:29269272-29269272	-	53
285	NSMCE3	TCGA-XF-A9T8-01	2204763	urinary_tract	COSV54271374	105222739	c.633G>C	p.K211N	Substitution - Missense		15:29269073-29269073	-	64
290	NSMCE3	TCGA-5L-AAT1-01	2248931	breast	COSV99723337	105222132	c.783G>A	p.M261I	Substitution - Missense		15:29268923-29268923	-	63
291	NSMCE3	TCGA-VQ-A91E-01	2204739	stomach	COSV99722298	105221916	c.679T>G	p.F227V	Substitution - Missense		15:29269027-29269027	-	67
296	NSMCE3	TCGA-G5-6641-01	1566434	large_intestine	COSV54274319	105221932	c.649G>A	p.G217R	Substitution - Missense		15:29269057-29269057	-	67
297	NSMCE3	TCGA-18-3416-01	1684386	lung	COSV54262263	105222663	c.677A>G	p.D226G	Substitution - Missense		15:29269029-29269029	-	83
303	NSMCE3	TCGA-AA-3947-01	1565858	large_intestine	COSV54274493	105222160	c.685C>T	p.R229*	Substitution - Nonsense		15:29269021-29269021	-	60
313	NSMCE3	TCGA-BQ-7060-01	2062307	kidney	COSV54263293	105222289	c.685C>G	p.R229G	Substitution - Missense		15:29269021-29269021	-	53
323	NSMCE3	TCGA-B5-A11E-01	1687398	endometrium	COSV99721152	105222311	c.633G>T	p.K211N	Substitution - Missense		15:29269073-29269073	-	53
326	NSMCE3	TCGA-CV-A6K2-01	2204254	upper_aerodigestive_tract	COSV99723334	105222041	c.780G>C	p.K260N	Substitution - Missense		15:29268926-29268926	-	79
337	NSMCE3	TCGA-NC-A5HJ-01	2248738	lung	COSV99723653	105222558	c.646T>C	p.F216L	Substitution - Missense		15:29269060-29269060	-	59
342	NSMCE3	TCGA-HU-A4H4-01	2066122	stomach	COSV54262263	105222663	c.677A>G	p.D226G	Substitution - Missense		15:29269029-29269029	-	53
350	NSMCE3	T3170	2518851	large_intestine	COSV54274493	105222160	c.685C>T	p.R229*	Substitution - Nonsense		15:29269021-29269021	-	76.66
379	NSMCE4A	PD42129a	2749332	skin	COSV100940078	112149562	c.835C>T	p.R279*	Substitution - Nonsense		10:121963247-121963247	-	NA
380	NSMCE4A	TCGA-KP-A3VZ-01	2249075	endometrium	COSV100940045	112149145	c.376C>T	p.R126*	Substitution - Nonsense		10:121971064-121971064	-	69
381	NSMCE4A	TCGA-FW-A3R5-06	2054259	skin	COSV64632834	112149927	c.419C>T	p.A140V	Substitution - Missense		10:121971021-121971021	-	68
382	NSMCE4A	TCGA-D3-A8GI-06	2130009	skin	COSV100940074	112149884	c.844C>T	p.R282*	Substitution - Nonsense		10:121963238-121963238	-	68
383	NSMCE4A	TCGA-UF-A7JD-01	2204566	upper_aerodigestive_tract	COSV100940078	112149562	c.835C>T	p.R279*	Substitution - Nonsense		10:121963247-121963247	-	71
384	NSMCE4A	TCGA-AX-A05S-01	1687359	endometrium	COSV64632521	112149461	c.295A>C	p.N99H	Substitution - Missense		10:121974079-121974079	-	81
411	NSMCE4A	PD42129a	2749332	skin	COSV100940078	112174085	c.835C>T	p.R279*	Substitution - Nonsense		10:121963247-121963247	-	NA
412	NSMCE4A	TCGA-CA-6718-01	1565976	large_intestine	COSV64632609	112174183	c.1012A>C	p.N338H	Substitution - Missense		10:121959572-121959572	-	46
416	NSMCE4A	TCGA-CN-6988-01	2061895	upper_aerodigestive_tract	COSV100940085	112174207	c.980C>T	p.P327L	Substitution - Missense		10:121960366-121960366	-	47
417	NSMCE4A	TCGA-KP-A3VZ-01	2249075	endometrium	COSV100940045	112173680	c.376C>T	p.R126*	Substitution - Nonsense		10:121971064-121971064	-	69
418	NSMCE4A	TCGA-UF-A7JD-01	2204566	upper_aerodigestive_tract	COSV100940078	112174085	c.835C>T	p.R279*	Substitution - Nonsense		10:121963247-121963247	-	71
419	NSMCE4A	TCGA-D3-A8GI-06	2130009	skin	COSV100940074	112174549	c.844C>T	p.P282S	Substitution - Missense		10:121963238-121963238	-	68
420	NSMCE4A	TCGA-FW-A3R5-06	2054259	skin	COSV64632834	112174645	c.419C>T	p.A140V	Substitution - Missense		10:121971021-121971021	-	68
429	NSMCE4A	TCGA-Q1-A73O-01	2205251	cervix	COSV64632687	112173613	c.989-1G>C	p.?	Unknown		10:121959596-121959596	-	37
432	NSMCE4A	TCGA-AX-A05S-01	1687359	endometrium	COSV64632521	112174045	c.295A>C	p.N99H	Substitution - Missense		10:121974079-121974079	-	81
435	NSMCE4A	TCGA-AJ-A5DW-01	2130032	endometrium	COSV100940065	112174652	c.953G>T	p.R318I	Substitution - Missense		10:121960393-121960393	-	56
422	NSMCE4B	TCGA-69-7979-01	1802325	lung	COSV61600182	148755255	c.202G>T	p.E68*	Substitution - Nonsense		12:104304136-104304136	+	71
423	NSMCE4B	TCGA-BS-A0UF-01	1687472	endometrium	COSV61597268	148756048	c.304G>T	p.E102*	Substitution - Nonsense	het	12:104304238-104304238	+	65
424	NSMCE4B	TCGA-AP-A051-01	1687329	endometrium	COSV61601825	148756038	c.268G>A	p.A90T	Substitution - Missense	het	12:104304202-104304202	+	69
425	NSMCE4B	TCGA-86-6851-01	1802362	lung	COSV61599043	148755306	c.554G>A	p.R185Q	Substitution - Missense		12:104304488-104304488	+	73
426	NSMCE4B	TCGA-D1-A17Q-01	1687532	endometrium	COSV61598218	148755846	c.771G>T	p.E257D	Substitution - Missense	het	12:104304705-104304705	+	54
427	NSMCE4B	TCGA-AX-A0J1-01	1687376	endometrium	COSV61600528	148755321	c.113G>A	p.R38H	Substitution - Missense	het	12:104304047-104304047	+	80
430	NSMCE4B	TCGA-AP-A056-01	1687333	endometrium	COSV61597988	148755776	c.265G>A	p.D89N	Substitution - Missense	het	12:104304199-104304199	+	64
436	NSMCE4B	TCGA-AZ-6598-01	1565959	large_intestine	COSV61600528	148755321	c.113G>A	p.R38H	Substitution - Missense		12:104304047-104304047	+	77
438	NSMCE4B	TCGA-49-AARE-01	2248496	lung	COSV100723454	148755300	c.238G>T	p.V80L	Substitution - Missense		12:104304172-104304172	+	51
439	NSMCE4B	TCGA-BQ-5885-01	2062338	kidney	COSV61600488	148756082	c.507T>A	p.H169Q	Substitution - Missense		12:104304441-104304441	+	63
443	NSMCE4B	TCGA-AA-3864-01	1565847	large_intestine	COSV100723321	148755852	c.121C>T	p.R41C	Substitution - Missense		12:104304055-104304055	+	71
456	NSMCE4B	TCGA-AP-A1E0-01	2066541	endometrium	COSV61598218	148755846	c.771G>T	p.E257D	Substitution - Missense		12:104304705-104304705	+	40
457	NSMCE4B	TCGA-AA-3977-01	1565873	large_intestine	COSV61597988	148755776	c.265G>A	p.D89N	Substitution - Missense		12:104304199-104304199	+	65
458	NSMCE4B	TCGA-BR-8680-01	2066244	stomach	COSV61597988	148755776	c.265G>A	p.D89N	Substitution - Missense		12:104304199-104304199	+	45
459	NSMCE4B	TCGA-2F-A9KO-01	2204166	urinary_tract	COSV61599289	148755539	c.850G>C	p.E284Q	Substitution - Missense		12:104304784-104304784	+	63
460	NSMCE4B	TCGA-D5-6922-01	1566049	large_intestine	COSV61601123	148755998	c.661G>A	p.V221I	Substitution - Missense		12:104304595-104304595	+	76
463	NSMCE4B	TCGA-3K-AAZ8-01	2248895	liver	COSV100723541	148755348	c.164G>A	p.R55Q	Substitution - Missense		12:104304098-104304098	+	65
466	NSMCE4B	TCGA-VQ-A8P2-01	2204947	stomach	COSV100723438	148755493	c.500C>T	p.T167I	Substitution - Missense		12:104304434-104304434	+	68
469	NSMCE4B	TCGA-HU-A4GN-01	2066313	stomach	COSV61598726	148755931	c.389A>T	p.N130I	Substitution - Missense		12:104304323-104304323	+	61
471	NSMCE4B	TCGA-FD-A3B3-01	1786795	urinary_tract	COSV61597330	148756109	c.182C>T	p.S61L	Substitution - Missense		12:104304116-104304116	+	74
473	NSMCE4B	TCGA-AG-A002-01	1566435	large_intestine	COSV61599043	148755306	c.554G>A	p.R185Q	Substitution - Missense		12:104304488-104304488	+	35
480	NSMCE4B	TCGA-C8-A8HQ-01	2248947	breast	COSV100723526	148756540	c.326C>G	p.S109*	Substitution - Nonsense		12:104304260-104304260	+	53
486	NSMCE4B	TCGA-A6-3808-01	1565722	large_intestine	COSV100723350	148755838	c.752C>A	p.S251Y	Substitution - Missense		12:104304686-104304686	+	73
488	NSMCE4B	2293759	2159810	adrenal_gland	COSV61599043	148755306	c.554G>A	p.R185Q	Substitution - Missense		12:104304488-104304488	+	45
175	SMC5	SNU-175	2167290	large_intestine	COSV63193870	110499965	c.2197C>T	p.R733*	Substitution - Nonsense	het	9:70323529-70323529	+	NA
176	SMC5	TCGA-AP-A0LM-01	1687351	endometrium	COSV63192712	110500232	c.3277C>T	p.R1093C	Substitution - Missense	het	9:70352302-70352302	+	33
177	SMC5	TCGA-B5-A0JY-01	1687387	endometrium	COSV63192156	110499972	c.2817T>G	p.I939M	Substitution - Missense	het	9:70347966-70347966	+	50
178	SMC5	TCGA-B5-A11E-01	1687398	endometrium	COSV63192427	110499497	c.2636C>A	p.A879D	Substitution - Missense	het	9:70347133-70347133	+	53
179	SMC5	TCGA-64-5778-01	1684193	lung	COSV63193173	110500096	c.272G>T	p.C91F	Substitution - Missense		9:70264390-70264390	+	60
180	SMC5	TCGA-33-4532-01	1685044	lung	COSV63192147	110497773	c.2665-1G>C	p.?	Unknown		9:70347612-70347612	+	68
181	SMC5	TCGA-AX-A0J0-01	1687375	endometrium	COSV63193614	110502455	c.2285C>A	p.S762Y	Substitution - Missense	het	9:70324031-70324031	+	47
182	SMC5	TCGA-AP-A059-01	1687334	endometrium	COSV63195354	110502719	c.436C>T	p.Q146*	Substitution - Nonsense	het	9:70277365-70277365	+	69
183	SMC5	TCGA-64-5778-01	1684193	lung	COSV63193181	110500100	c.2953G>A	p.E985K	Substitution - Missense		9:70350177-70350177	+	60
184	SMC5	TCGA-05-4398-01	1684059	lung	COSV63194417	110498225	c.3107T>G	p.M1036R	Substitution - Missense		9:70350413-70350413	+	47
185	SMC5	HCC2998	2167260	large_intestine	COSV63192363	110497041	c.835C>T	p.R279C	Substitution - Missense	het	9:70282437-70282437	+	NA
186	SMC5	HCC2998	2167260	large_intestine	COSV63192163	110496810	c.2914C>T	p.R972*	Substitution - Nonsense	het	9:70350138-70350138	+	NA
187	SMC5	TCGA-AX-A0J0-01	1687375	endometrium	COSV63193301	110499791	c.589G>A	p.E197K	Substitution - Missense	het	9:70278536-70278536	+	47
188	SMC5	TCGA-B5-A0JY-01	1687387	endometrium	COSV63192163	110496810	c.2914C>T	p.R972*	Substitution - Nonsense	het	9:70350138-70350138	+	50
189	SMC5	TCGA-AP-A056-01	1687333	endometrium	COSV63191538	110499931	c.260C>T	p.S87L	Substitution - Missense	het	9:70264378-70264378	+	64
190	SMC5	TCGA-B5-A11E-01	1687398	endometrium	COSV63192423	110499490	c.1582C>T	p.R528C	Substitution - Missense	het	9:70314745-70314745	+	53
191	SMC5	T335135	2518389	large_intestine	COSV63195747	110500804	c.1273C>T	p.R425*	Substitution - Nonsense		9:70298185-70298185	+	85.66
192	SMC5	TCGA-EE-A2MH-06	1995915	skin	COSV63194084	110499345	c.1388C>T	p.T463M	Substitution - Missense		9:70300124-70300124	+	66
193	SMC5	TCGA-D1-A15W-01	1687495	endometrium	COSV63193779	110497112	c.1672A>T	p.K558*	Substitution - Nonsense		9:70314835-70314835	+	58
194	SMC5	TCGA-85-8479-01	2063417	lung	COSV100747145	110499358	c.1622C>T	p.P541L	Substitution - Missense		9:70314785-70314785	+	66
195	SMC5	TCGA-AJ-A23O-01	2066686	endometrium	COSV100747000	110500404	c.374T>A	p.I125N	Substitution - Missense		9:70267969-70267969	+	69
196	SMC5	TCGA-A8-A08L-01	1788388	breast	COSV63195363	110499708	c.656G>C	p.R219T	Substitution - Missense		9:70278603-70278603	+	89
197	SMC5	TCGA-DA-A1I0-06	1995806	skin	COSV63192964	110499986	c.676G>A	p.E226K	Substitution - Missense		9:70278623-70278623	+	63
198	SMC5	TCGA-AX-A3G8-01	2066732	endometrium	COSV100746964	110501591	c.2780G>T	p.R927M	Substitution - Missense		9:70347929-70347929	+	76
199	SMC5	TCGA-DX-AB2Q-01	2320111	soft_tissue	COSV100746952	110497678	c.340G>A	p.V114M	Substitution - Missense		9:70267935-70267935	+	NA
200	SMC5	T2269	2161710	large_intestine	COSV63191543	110497356	c.2932C>T	p.R978*	Substitution - Nonsense		9:70350156-70350156	+	73
201	SMC5	TCGA-PG-A917-01	2205233	endometrium	COSV100747005	110502376	c.1674-2A>G	p.?	Unknown		9:70315444-70315444	+	74
202	SMC5	TCGA-MA-AA41-01	2249021	cervix	COSV100746959	110497797	c.2095G>C	p.E699Q	Substitution - Missense		9:70318908-70318908	+	33
203	SMC5	TCGA-BQ-5885-01	2062338	kidney	COSV63194565	110500503	c.995A>T	p.K332M	Substitution - Missense		9:70286213-70286213	+	63
204	SMC5	TCGA-59-2349-01	2064732	ovary	COSV100747090	110498271	c.2959A>G	p.T987A	Substitution - Missense		9:70350183-70350183	+	71
205	SMC5	TCGA-AN-A0AK-01	2056101	breast	COSV63192015	110497910	c.1854G>T	p.K618N	Substitution - Missense		9:70318561-70318561	+	76
206	SMC5	TCGA-UF-A7JO-01	2248662	upper_aerodigestive_tract	COSV100746925	110499787	c.2819A>T	p.N940I	Substitution - Missense		9:70347968-70347968	+	79
207	SMC5	TCGA-WN-AB4C-01	2204815	kidney	COSV100747009	110502201	c.2524-1G>A	p.?	Unknown		9:70346604-70346604	+	60
208	SMC5	T3451	2518459	large_intestine	COSV63192423	110499490	c.1582C>T	p.R528C	Substitution - Missense		9:70314745-70314745	+	82.5
209	SMC5	TCGA-F4-6463-01	1566088	large_intestine	COSV63195818	110499249	c.2927A>G	p.K976R	Substitution - Missense		9:70350151-70350151	+	51
210	SMC5	TCGA-EY-A1GI-01	2066561	endometrium	COSV100747120	110500653	c.2314C>A	p.L772I	Substitution - Missense		9:70324060-70324060	+	52
211	SMC5	TCGA-A6-6782-01	1565751	large_intestine	COSV100747082	110501478	c.413G>A	p.R138H	Substitution - Missense		9:70277342-70277342	+	82
212	SMC5	TCGA-AA-A010-01	1565896	large_intestine	COSV63191538	110499931	c.260C>T	p.S87L	Substitution - Missense		9:70264378-70264378	+	46
213	SMC5	TCGA-K4-A5RJ-01	2129885	urinary_tract	COSV63192246	110497248	c.2809G>C	p.E937Q	Substitution - Missense		9:70347958-70347958	+	75
214	SMC5	TCGA-D9-A6EC-06	2129864	skin	COSV63191602	110497983	c.1493A>C	p.K498T	Substitution - Missense		9:70305275-70305275	+	56
215	SMC5	PD42100a	2749330	skin	COSV63191543	110497356	c.2932C>T	p.R978*	Substitution - Nonsense		9:70350156-70350156	+	NA
216	SMC5	TCGA-AA-A010-01	1565896	large_intestine	COSV63191543	110497356	c.2932C>T	p.R978*	Substitution - Nonsense		9:70350156-70350156	+	46
217	SMC5	TCGA-EY-A1GI-01	2066561	endometrium	COSV63196480	110500660	c.2933G>A	p.R978Q	Substitution - Missense		9:70350157-70350157	+	52
218	SMC5	TCGA-AP-A0LM-01	1687351	endometrium	COSV100747186	110500222	c.74C>T	p.S25L	Substitution - Missense		9:70259152-70259152	+	33
219	SMC5	TCGA-BR-8680-01	2066244	stomach	COSV63191543	110497356	c.2932C>T	p.R978*	Substitution - Nonsense		9:70350156-70350156	+	45
220	SMC5	TCGA-DI-A1BU-01	2066578	endometrium	COSV100746997	110498612	c.2192A>G	p.E731G	Substitution - Missense		9:70323524-70323524	+	55
221	SMC5	TCGA-GN-A8LK-06	2205226	skin	COSV100746913	110501953	c.2596G>T	p.D866Y	Substitution - Missense		9:70347093-70347093	+	70
222	SMC5	TCGA-AN-A046-01	2056102	breast	COSV63192163	110496810	c.2914C>T	p.R972*	Substitution - Nonsense		9:70350138-70350138	+	68
223	SMC5	TCGA-DI-A1BU-01	2066578	endometrium	COSV100746996	110498605	c.1840A>G	p.T614A	Substitution - Missense		9:70318547-70318547	+	55
224	SMC5	TCGA-EE-A3JA-06	1995938	skin	COSV63192533	110497582	c.283C>T	p.L95F	Substitution - Missense		9:70264401-70264401	+	44
225	SMC5	YULAN	1896273	skin	COSV63192363	110497041	c.835C>T	p.R279C	Substitution - Missense	het	9:70282437-70282437	+	NA
226	SMC5	TCGA-ZF-AA4V-01	2248661	urinary_tract	COSV63191732	110496953	c.3058G>C	p.E1020Q	Substitution - Missense		9:70350282-70350282	+	66
227	SMC5	TCGA-BR-8680-01	2066244	stomach	COSV63192243	110499375	c.2872C>T	p.L958F	Substitution - Missense		9:70348021-70348021	+	45
228	SMC5	ILMN13	2673124	large_intestine	COSV63191543	110497356	c.2932C>T	p.R978*	Substitution - Nonsense		9:70350156-70350156	+	54
229	SMC5	587376	1671125	large_intestine	COSV63192163	110496810	c.2914C>T	p.R972*	Substitution - Nonsense		9:70350138-70350138	+	NA
230	SMC5	TCGA-CA-6717-01	1565975	large_intestine	COSV63195452	110499244	c.3118A>G	p.T1040A	Substitution - Missense		9:70350424-70350424	+	57
231	SMC5	TCGA-4Z-AA84-01	2248562	urinary_tract	COSV63194597	110496900	c.2630C>T	p.S877L	Substitution - Missense		9:70347127-70347127	+	61
232	SMC5	TCGA-B5-A11E-01	1687398	endometrium	COSV100746992	110499503	c.3304T>C	p.*1102Qext*1	Nonstop extension		9:70352329-70352329	+	53
233	SMC5	TCGA-AZ-4315-01	1565949	large_intestine	COSV63192163	110496810	c.2914C>T	p.R972*	Substitution - Nonsense		9:70350138-70350138	+	61
234	SMC5	PT15_1	2383610	skin	COSV63191543	110497356	c.2932C>T	p.R978*	Substitution - Nonsense		9:70350156-70350156	+	NA
235	SMC5	TCGA-VQ-A8P2-01	2204947	stomach	COSV100747059	110501984	c.755G>T	p.R252M	Substitution - Missense		9:70280835-70280835	+	68
236	SMC5	EXTERN_MELA_20140526_033	2695112	skin	COSV63194084	110499345	c.1388C>T	p.T463M	Substitution - Missense		9:70300124-70300124	+	NA
237	SMC5	HCC2998	1883513	large_intestine	COSV63192363	110497041	c.835C>T	p.R279C	Substitution - Missense	het	9:70282437-70282437	+	NA
238	SMC5	TCGA-A2-A0SY-01	1788314	breast	COSV100746971	110496983	c.1476A>T	p.K492N	Substitution - Missense		9:70305258-70305258	+	62
239	SMC5	TCGA-AJ-A3EL-01	2066549	endometrium	COSV63192163	110496810	c.2914C>T	p.R972*	Substitution - Nonsense		9:70350138-70350138	+	47
240	SMC5	TCGA-EO-A3AY-01	2066603	endometrium	COSV63192163	110496810	c.2914C>T	p.R972*	Substitution - Nonsense		9:70350138-70350138	+	58
241	SMC5	TCGA-AB-2828-03	2062398	haematopoietic_and_lymphoid_tissue	COSV63192964	110499986	c.676G>A	p.E226K	Substitution - Missense		9:70278623-70278623	+	55
242	SMC5	TCGA-AX-A2HD-01	2066689	endometrium	COSV100747069	110502423	c.1655G>T	p.R552I	Substitution - Missense		9:70314818-70314818	+	69
243	SMC5	RMS2030	2384649	soft_tissue	COSV63193301	110499791	c.589G>A	p.E197K	Substitution - Missense		9:70278536-70278536	+	6
244	SMC5	TCGA-BT-A3PH-01	1786769	urinary_tract	COSV63191550	110501120	c.2603T>C	p.I868T	Substitution - Missense		9:70347100-70347100	+	76
245	SMC5	HCC2998	1883513	large_intestine	COSV63192163	110496810	c.2914C>T	p.R972*	Substitution - Nonsense	het	9:70350138-70350138	+	NA
246	SMC5	TCGA-55-7995-01	2063072	lung	COSV100747143	110499200	c.3058G>A	p.E1020K	Substitution - Missense		9:70350282-70350282	+	73
247	SMC5	TCGA-B0-5711-01	1683866	kidney	COSV63193571	110499252	c.541C>T	p.Q181*	Substitution - Nonsense		9:70277470-70277470	+	50
248	SMC5	TCGA-UY-A9PF-01	2248618	urinary_tract	COSV63195636	110500585	c.1096G>A	p.E366K	Substitution - Missense		9:70298008-70298008	+	77
249	SMC5	TCGA-BR-8591-01	2066414	stomach	COSV63194922	110499185	c.982-1G>T	p.?	Unknown		9:70286199-70286199	+	79
250	SMC5	TCGA-G4-6320-01	1566119	large_intestine	COSV63192163	110496810	c.2914C>T	p.R972*	Substitution - Nonsense		9:70350138-70350138	+	73
251	SMC5	EXTERN_MELA_20140514_016	2695080	skin	COSV63191543	110497356	c.2932C>T	p.R978*	Substitution - Nonsense		9:70350156-70350156	+	NA
252	SMC5	TCGA-BR-4257-01	2066221	stomach	COSV63195541	110501037	c.2935A>G	p.S979G	Substitution - Missense		9:70350159-70350159	+	79
253	SMC5	TCGA-XD-AAUH-01	2204890	pancreas	COSV100747184	110499611	c.1525T>G	p.L509V	Substitution - Missense		9:70305307-70305307	+	57
254	SMC5	TCGA-B5-A0JZ-01	1687388	endometrium	COSV63194295	110499161	c.709C>T	p.Q237*	Substitution - Nonsense		9:70280789-70280789	+	60
255	SMC5	TCGA-AX-A06F-01	2066606	endometrium	COSV100747153	110500913	c.3040C>T	p.P1014S	Substitution - Missense		9:70350264-70350264	+	59
256	SMC5	TCGA-F5-6814-01	1566427	large_intestine	COSV63191543	110497356	c.2932C>T	p.R978*	Substitution - Nonsense		9:70350156-70350156	+	57
257	SMC5	TCGA-F5-6814-01	1566427	large_intestine	COSV63192753	110499877	c.3046A>G	p.R1016G	Substitution - Missense		9:70350270-70350270	+	57
258	SMC5	TCGA-85-A511-01	2063394	lung	COSV100746967	110499784	c.2158C>G	p.L720V	Substitution - Missense		9:70323490-70323490	+	62
259	SMC5	TCGA-AA-3715-01	1565820	large_intestine	COSV100746953	110500091	c.1309+1G>A	p.?	Unknown		9:70298222-70298222	+	77
260	SMC5	TCGA-DK-A6AW-01	2061538	urinary_tract	COSV63192163	110496810	c.2914C>T	p.R972*	Substitution - Nonsense		9:70350138-70350138	+	70
261	SMC5	TCGA-GF-A2C7-01	1996024	skin	COSV63192533	110497582	c.283C>T	p.L95F	Substitution - Missense		9:70264401-70264401	+	48
1	SMC6	TCGA-64-5781-01	1684195	lung	COSV61178782	130325869	c.1441G>T	p.G481C	Substitution - Missense		2:17716170-17716170	-	55
2	SMC6	TCGA-23-2645-01	1637154	ovary	COSV61173389	130330906	c.397G>A	p.A133T	Substitution - Missense	het	2:17731825-17731825	-	54
3	SMC6	TCGA-D1-A16F-01	1687508	endometrium	COSV61176717	130328487	c.1159C>T	p.R387*	Substitution - Nonsense	het	2:17717110-17717110	-	60
4	SMC6	PD42121a	2749319	skin	COSV61173692	130331361	c.2173C>T	p.R725W	Substitution - Missense		2:17701879-17701879	-	61
5	SMC6	ME009T	1586941	skin	COSV61178372	130326981	c.449G>A	p.G150E	Substitution - Missense		2:17731773-17731773	-	50
6	SMC6	CAL27	2161895	upper_aerodigestive_tract	COSV61172081	130326535	c.1825G>C	p.E609Q	Substitution - Missense		2:17708659-17708659	-	56
7	SMC6	8014813	1567870	pancreas	COSV61172244	130325796	c.2735T>C	p.L912S	Substitution - Missense	het	2:17683707-17683707	-	NA
8	SMC6	TCGA-C5-A8XK-01	2130310	cervix	COSV100705107	130325282	c.2374G>C	p.E792Q	Substitution - Missense		2:17700228-17700228	-	30
9	SMC6	TCGA-ED-A7PZ-01	2062901	liver	COSV61172147	130326892	c.1682C>T	p.P561L	Substitution - Missense		2:17714909-17714909	-	61
10	SMC6	TCGA-B5-A1MX-01	2066551	endometrium	COSV100705094	130325574	c.2965G>A	p.G989R	Substitution - Missense		2:17670521-17670521	-	47
11	SMC6	TCGA-B5-A1MX-01	2066551	endometrium	COSV100705096	130325581	c.1798A>G	p.N600D	Substitution - Missense		2:17708686-17708686	-	47
12	SMC6	TCGA-Y8-A8S1-01	2204280	kidney	COSV100704840	130333856	c.1987G>C	p.D663H	Substitution - Missense		2:17707238-17707238	-	61
13	SMC6	TCGA-62-8395-01	2063093	lung	COSV100705266	130330179	c.2239G>C	p.E747Q	Substitution - Missense		2:17700363-17700363	-	80
14	SMC6	TCGA-GC-A4ZW-01	2248598	urinary_tract	COSV100704760	130328365	c.1426C>T	p.R476*	Substitution - Nonsense		2:17716185-17716185	-	71
15	SMC6	TCGA-BR-7851-01	2066386	stomach	COSV61175873	130325632	c.2446C>T	p.R816*	Substitution - Nonsense		2:17696375-17696375	-	74
16	SMC6	TCGA-G9-A9S0-01	2205325	prostate	COSV100704720	130325326	c.3005C>T	p.S1002F	Substitution - Missense		2:17670481-17670481	-	53
17	SMC6	TCGA-DX-A3U6-01	2136757	soft_tissue	COSV100704984	130334675	c.113C>T	p.T38I	Substitution - Missense		2:17745834-17745834	-	NA
18	SMC6	TCGA-AJ-A3EK-01	2066562	endometrium	COSV100705073	130327104	c.1724G>T	p.R575I	Substitution - Missense		2:17714867-17714867	-	53
19	SMC6	TCGA-EK-A2H0-01	2061580	cervix	COSV61177031	130326188	c.1810G>C	p.D604H	Substitution - Missense		2:17708674-17708674	-	24
20	SMC6	TCGA-CG-5721-01	2066295	stomach	COSV61172300	130327843	c.1601A>G	p.Y534C	Substitution - Missense		2:17714990-17714990	-	58
21	SMC6	TCGA-DH-A7US-01	2205149	central_nervous_system	COSV100705149	130328145	c.3091G>T	p.D1031Y	Substitution - Missense		2:17666490-17666490	-	50
22	SMC6	TCGA-EY-A2OP-01	2066641	endometrium	COSV100704664	130326202	c.1025G>A	p.R342Q	Substitution - Missense		2:17718144-17718144	-	63
23	SMC6	TCGA-SX-A7SN-01	2130162	kidney	COSV100704851	130326523	c.2365C>T	p.Q789*	Substitution - Nonsense		2:17700237-17700237	-	52
24	SMC6	TCGA-E5-A4U1-01	2061548	urinary_tract	COSV61172081	130326535	c.1825G>C	p.E609Q	Substitution - Missense		2:17708659-17708659	-	72
25	SMC6	TCGA-BS-A0UF-01	1687472	endometrium	COSV61171342	130330480	c.1552G>T	p.E518*	Substitution - Nonsense		2:17715039-17715039	-	65
26	SMC6	TCGA-BH-A0HF-01	2056075	breast	COSV100705274	130330336	c.1570G>A	p.E524K	Substitution - Missense		2:17715021-17715021	-	77
27	SMC6	TCGA-UY-A9PA-01	2248614	urinary_tract	COSV61173076	130330662	c.1244A>G	p.E415G	Substitution - Missense		2:17716843-17716843	-	48
28	SMC6	GCYC_366_T	2606317	stomach	COSV61173220	130329100	c.274G>A	p.G92S	Substitution - Missense		2:17738291-17738291	-	NA
29	SMC6	TCGA-EO-A3AZ-01	2129875	endometrium	COSV61177342	130330072	c.641C>T	p.T214M	Substitution - Missense		2:17725342-17725342	-	80
30	SMC6	TCGA-AR-A0TS-01	1788493	breast	COSV61172396	130326365	c.745C>T	p.R249C	Substitution - Missense		2:17721243-17721243	-	46
31	SMC6	TCGA-90-A4ED-01	2063436	lung	COSV100705396	130332635	c.314C>T	p.S105F	Substitution - Missense		2:17738251-17738251	-	69
32	SMC6	TCGA-BR-8678-01	2066400	stomach	COSV61171511	130327914	c.3143T>G	p.L1048R	Substitution - Missense		2:17666438-17666438	-	76
33	SMC6	TCGA-B5-A11Y-01	1687414	endometrium	COSV100705260	130325988	c.1543C>T	p.R515W	Substitution - Missense		2:17715048-17715048	-	59
34	SMC6	TCGA-EE-A29D-06	1995871	skin	COSV61178568	130328638	c.3077G>A	p.R1026K	Substitution - Missense		2:17666504-17666504	-	87
35	SMC6	ICGC_0027	1714913	pancreas	COSV61172244	130325796	c.2735T>C	p.L912S	Substitution - Missense		2:17683707-17683707	-	NA
36	SMC6	TCGA-PJ-A8JU-01	2062273	kidney	COSV100704779	130332491	c.2706T>G	p.Y902*	Substitution - Nonsense		2:17683736-17683736	-	81
37	SMC6	TCGA-A2-A0EY-01	1788310	breast	COSV61171354	130327292	c.1354G>T	p.E452*	Substitution - Nonsense		2:17716257-17716257	-	62
38	SMC6	TCGA-FV-A3I0-01	2062857	liver	COSV61178404	130328453	c.2500C>T	p.R834*	Substitution - Nonsense		2:17696321-17696321	-	76
39	SMC6	TCGA-BG-A222-01	2066553	endometrium	COSV100705118	130328112	c.1546G>A	p.D516N	Substitution - Missense		2:17715045-17715045	-	49
40	SMC6	TCGA-AN-A046-01	2056102	breast	COSV61173444	130328923	c.691G>T	p.E231*	Substitution - Nonsense		2:17725292-17725292	-	68
41	SMC6	TCGA-B5-A1MR-01	2066654	endometrium	COSV100705345	130327848	c.1351G>T	p.E451*	Substitution - Nonsense		2:17716260-17716260	-	65
42	SMC6	TCGA-D1-A16Y-01	1687518	endometrium	COSV61174397	130328104	c.2893G>T	p.E965*	Substitution - Nonsense		2:17678876-17678876	-	56
43	SMC6	TCGA-DA-A3F8-06	1995819	skin	COSV61171584	130330207	c.389C>T	p.A130V	Substitution - Missense		2:17731833-17731833	-	39
44	SMC6	TCGA-A4-A5Y1-01	2062371	kidney	COSV61178870	130331615	c.3152A>C	p.Q1051P	Substitution - Missense		2:17666429-17666429	-	75
45	SMC6	TCGA-AX-A2HJ-01	2066538	endometrium	COSV61174604	130328663	c.2975G>A	p.R992H	Substitution - Missense		2:17670511-17670511	-	35
46	SMC6	GBM18-I2	2669846	central_nervous_system	COSV100705245	130325268	c.2837A>G	p.D946G	Substitution - Missense		2:17678932-17678932	-	40
47	SMC6	TCGA-AD-6889-01	1565929	large_intestine	COSV61172244	130325796	c.2735T>C	p.L912S	Substitution - Missense		2:17683707-17683707	-	76
48	SMC6	TCGA-AP-A0LM-01	1687351	endometrium	COSV61174069	130330325	c.2007-1G>T	p.?	Unknown		2:17703293-17703293	-	33
49	SMC6	TCGA-B5-A11E-01	1687398	endometrium	COSV61173220	130329100	c.274G>A	p.G92S	Substitution - Missense		2:17738291-17738291	-	53
50	SMC6	TCGA-37-A5EL-01	2320301	lung	COSV100704664	130326202	c.1025G>A	p.R342Q	Substitution - Missense		2:17718144-17718144	-	53
51	SMC6	TCGA-31-1953-01	1479973	ovary	COSV61173504	130327959	c.497C>T	p.T166M	Substitution - Missense		2:17731124-17731124	-	52
52	SMC6	TCGA-NK-A5CT-01	2248748	lung	COSV100704894	130334560	c.1714T>A	p.Y572N	Substitution - Missense		2:17714877-17714877	-	70
53	SMC6	TCGA-XF-A9SI-01	2204768	urinary_tract	COSV61175660	130325320	c.579G>A	p.M193I	Substitution - Missense		2:17726434-17726434	-	73
54	SMC6	TCGA-5L-AAT0-01	2248930	breast	COSV100705172	130331158	c.179C>T	p.S60L	Substitution - Missense		2:17741671-17741671	-	42
55	SMC6	TCGA-EW-A1PB-01	1788937	breast	COSV61173971	130331206	c.1694C>T	p.S565F	Substitution - Missense		2:17714897-17714897	-	70
56	SMC6	TCGA-VS-A9V1-01	2204208	cervix	COSV100705148	130327712	c.1744C>G	p.P582A	Substitution - Missense		2:17708740-17708740	-	46
57	SMC6	TCGA-DM-A28C-01	1566078	large_intestine	COSV61173724	130330096	c.686C>T	p.T229M	Substitution - Missense		2:17725297-17725297	-	74
58	SMC6	TCGA-66-2785-01	1686860	lung	COSV61174121	130327444	c.1248A>T	p.R416S	Substitution - Missense		2:17716839-17716839	-	65
59	SMC6	TCGA-AX-A2HD-01	2066689	endometrium	COSV61179753	130329858	c.454C>T	p.R152*	Substitution - Nonsense		2:17731768-17731768	-	69
60	SMC6	TCGA-CQ-7069-01	2061844	upper_aerodigestive_tract	COSV61173504	130327959	c.497C>T	p.T166M	Substitution - Missense		2:17731124-17731124	-	77
61	SMC6	YUGAFFE	1896245	skin	COSV61171584	130330207	c.389C>T	p.A130V	Substitution - Missense	het	2:17731833-17731833	-	NA
62	SMC6	TCGA-AJ-A5DW-01	2130032	endometrium	COSV61174110	130329637	c.574G>T	p.E192*	Substitution - Nonsense		2:17726439-17726439	-	56
63	SMC6	TCGA-90-A4EE-01	2063359	lung	COSV100704989	130330833	c.317T>C	p.L106S	Substitution - Missense		2:17738248-17738248	-	53
64	SMC6	TCGA-AX-A0J0-01	1687375	endometrium	COSV61175578	130332317	c.2134G>T	p.E712*	Substitution - Nonsense		2:17703165-17703165	-	47
65	SMC6	TCGA-AA-A017-01	1565897	large_intestine	COSV61178372	130326981	c.449G>A	p.G150E	Substitution - Missense		2:17731773-17731773	-	57
66	SMC6	TCGA-AG-3892-01	1566351	large_intestine	COSV61175793	130331338	c.853G>T	p.E285*	Substitution - Nonsense		2:17721032-17721032	-	57
67	SMC6	TCGA-AX-A05Z-01	1687364	endometrium	COSV61171354	130327292	c.1354G>T	p.E452*	Substitution - Nonsense		2:17716257-17716257	-	37
68	SMC6	TCGA-G2-A3IE-01	1786812	urinary_tract	COSV61174191	130332072	c.2532G>C	p.E844D	Substitution - Missense		2:17696289-17696289	-	51
69	SMC6	CSCC-44-T	2158544	skin	COSV61173692	130331361	c.2173C>T	p.R725W	Substitution - Missense	het	2:17701879-17701879	-	43
70	SMC6	ESCC_164	2342412	oesophagus	COSV61174604	130328663	c.2975G>A	p.R992H	Substitution - Missense		2:17670511-17670511	-	55
71	SMC6	TCGA-AJ-A3OK-01	2066714	endometrium	COSV100704702	130331626	c.2831A>G	p.Y944C	Substitution - Missense		2:17678938-17678938	-	73
72	SMC6	TCGA-FI-A2F4-01	2066648	endometrium	COSV100705074	130329788	c.3010T>C	p.W1004R	Substitution - Missense		2:17670476-17670476	-	64
73	SMC6	TCGA-B1-A655-01	2129929	kidney	COSV61179089	130330677	c.1534A>T	p.I512F	Substitution - Missense		2:17715057-17715057	-	77
74	SMC6	CG50	2673103	large_intestine	COSV61175578	130332317	c.2134G>T	p.E712*	Substitution - Nonsense		2:17703165-17703165	-	59
75	SMC6	TCGA-F5-6814-01	1566427	large_intestine	COSV61174110	130329637	c.574G>T	p.E192*	Substitution - Nonsense		2:17726439-17726439	-	57
76	SMC6	TCGA-C5-A8YR-01	2130050	cervix	COSV61172081	130326535	c.1825G>C	p.E609Q	Substitution - Missense		2:17708659-17708659	-	56
77	SMC6	TCGA-QG-A5Z2-01	2061723	large_intestine	COSV61177342	130330072	c.641C>T	p.T214M	Substitution - Missense		2:17725342-17725342	-	61
78	SMC6	TCGA-ER-A193-06	1995941	skin	COSV61174415	130333957	c.1259T>C	p.F420S	Substitution - Missense		2:17716828-17716828	-	62
79	SMC6	TCGA-BR-8372-01	2066323	stomach	COSV61172622	130329655	c.1550C>T	p.P517L	Substitution - Missense		2:17715041-17715041	-	63
80	SMC6	T4538	2518496	large_intestine	COSV61173504	130327959	c.497C>T	p.T166M	Substitution - Missense		2:17731124-17731124	-	62
81	SMC6	TCGA-BH-A18G-01	2056074	breast	COSV61177949	130329320	c.2240A>G	p.E747G	Substitution - Missense		2:17700362-17700362	-	81
82	SMC6	TCGA-DK-A6AW-01	2061538	urinary_tract	COSV61173444	130328923	c.691G>T	p.E231*	Substitution - Nonsense		2:17725292-17725292	-	70
83	SMC6	431LC	2497633	lung	COSV61173724	130330096	c.686C>T	p.T229M	Substitution - Missense	het	2:17725297-17725297	-	60
84	SMC6	TCGA-VS-A8QC-01	2204776	cervix	COSV61172316	130329677	c.2818C>T	p.R940*	Substitution - Nonsense		2:17678951-17678951	-	51
85	SMC6	TCGA-AX-A1C9-01	2066715	endometrium	COSV100705092	130332112	c.1517G>A	p.G506D	Substitution - Missense		2:17716094-17716094	-	73
86	SMC6	T3225	2161803	large_intestine	COSV61172316	130329677	c.2818C>T	p.R940*	Substitution - Nonsense		2:17678951-17678951	-	56.5
87	SMC6	TCGA-D1-A17Q-01	1687532	endometrium	COSV100704802	130328856	c.2083G>T	p.D695Y	Substitution - Missense		2:17703216-17703216	-	54
88	SMC6	TCGA-64-5781-01	1684195	lung	COSV61178782	109193815	c.1441G>T	p.G481C	Substitution - Missense		2:17716170-17716170	-	55
89	SMC6	PD42121a	2749319	skin	COSV61173692	109199476	c.2173C>T	p.R725W	Substitution - Missense		2:17701879-17701879	-	61
90	SMC6	TCGA-23-2645-01	1637154	ovary	COSV61173389	109199096	c.397G>A	p.A133T	Substitution - Missense	het	2:17731825-17731825	-	54
91	SMC6	TCGA-D1-A16F-01	1687508	endometrium	COSV61176717	109196523	c.1159C>T	p.R387*	Substitution - Nonsense	het	2:17717110-17717110	-	60
92	SMC6	ME009T	1586941	skin	COSV61178372	109194936	c.449G>A	p.G150E	Substitution - Missense		2:17731773-17731773	-	50
93	SMC6	8014813	1567870	pancreas	COSV61172244	109193744	c.2735T>C	p.L912S	Substitution - Missense	het	2:17683707-17683707	-	NA
94	SMC6	CAL27	2161895	upper_aerodigestive_tract	COSV61172081	109194513	c.1825G>C	p.E609Q	Substitution - Missense		2:17708659-17708659	-	56
95	SMC6	TCGA-C5-A8XK-01	2130310	cervix	COSV100705107	109193135	c.2374G>C	p.E792Q	Substitution - Missense		2:17700228-17700228	-	30
96	SMC6	TCGA-ED-A7PZ-01	2062901	liver	COSV61172147	109194844	c.1682C>T	p.P561L	Substitution - Missense		2:17714909-17714909	-	61
97	SMC6	TCGA-B5-A1MX-01	2066551	endometrium	COSV100705096	109193495	c.1798A>G	p.N600D	Substitution - Missense		2:17708686-17708686	-	47
98	SMC6	TCGA-B5-A1MX-01	2066551	endometrium	COSV100705094	109193484	c.2965G>A	p.G989R	Substitution - Missense		2:17670521-17670521	-	47
99	SMC6	TCGA-Y8-A8S1-01	2204280	kidney	COSV100704840	109201831	c.1987G>C	p.D663H	Substitution - Missense		2:17707238-17707238	-	61
100	SMC6	TCGA-62-8395-01	2063093	lung	COSV100705266	109198370	c.2239G>C	p.E747Q	Substitution - Missense		2:17700363-17700363	-	80
101	SMC6	TCGA-GC-A4ZW-01	2248598	urinary_tract	COSV100704760	109196401	c.1426C>T	p.R476*	Substitution - Nonsense		2:17716185-17716185	-	71
102	SMC6	TCGA-BR-7851-01	2066386	stomach	COSV61175873	109193549	c.2446C>T	p.R816*	Substitution - Nonsense		2:17696375-17696375	-	74
103	SMC6	TCGA-G9-A9S0-01	2205325	prostate	COSV100704720	109193208	c.3005C>T	p.S1002F	Substitution - Missense		2:17670481-17670481	-	53
104	SMC6	TCGA-DX-A3U6-01	2136757	soft_tissue	COSV100704984	109202510	c.113C>T	p.T38I	Substitution - Missense		2:17745834-17745834	-	NA
105	SMC6	TCGA-AJ-A3EK-01	2066562	endometrium	COSV100705073	109195040	c.1724G>T	p.R575I	Substitution - Missense		2:17714867-17714867	-	53
106	SMC6	TCGA-EK-A2H0-01	2061580	cervix	COSV61177031	109194132	c.1810G>C	p.D604H	Substitution - Missense		2:17708674-17708674	-	24
107	SMC6	TCGA-CG-5721-01	2066295	stomach	COSV61172300	109195879	c.1601A>G	p.Y534C	Substitution - Missense		2:17714990-17714990	-	58
108	SMC6	TCGA-DH-A7US-01	2205149	central_nervous_system	COSV100705149	109196195	c.3091G>T	p.D1031Y	Substitution - Missense		2:17666490-17666490	-	50
109	SMC6	TCGA-EY-A2OP-01	2066641	endometrium	COSV100704664	109194139	c.1025G>A	p.R342Q	Substitution - Missense		2:17718144-17718144	-	63
110	SMC6	TCGA-SX-A7SN-01	2130162	kidney	COSV100704851	109194503	c.2365C>T	p.Q789*	Substitution - Nonsense		2:17700237-17700237	-	52
111	SMC6	TCGA-E5-A4U1-01	2061548	urinary_tract	COSV61172081	109194513	c.1825G>C	p.E609Q	Substitution - Missense		2:17708659-17708659	-	72
112	SMC6	TCGA-BH-A0HF-01	2056075	breast	COSV100705274	109198567	c.1570G>A	p.E524K	Substitution - Missense		2:17715021-17715021	-	77
113	SMC6	TCGA-BS-A0UF-01	1687472	endometrium	COSV61171342	109198738	c.1552G>T	p.E518*	Substitution - Nonsense		2:17715039-17715039	-	65
114	SMC6	TCGA-UY-A9PA-01	2248614	urinary_tract	COSV61173076	109198893	c.1244A>G	p.E415G	Substitution - Missense		2:17716843-17716843	-	48
115	SMC6	TCGA-EO-A3AZ-01	2129875	endometrium	COSV61177342	109198237	c.641C>T	p.T214M	Substitution - Missense		2:17725342-17725342	-	80
116	SMC6	GCYC_366_T	2606317	stomach	COSV61173220	109197154	c.274G>A	p.G92S	Substitution - Missense		2:17738291-17738291	-	NA
117	SMC6	TCGA-AR-A0TS-01	1788493	breast	COSV61172396	109194306	c.745C>T	p.R249C	Substitution - Missense		2:17721243-17721243	-	46
118	SMC6	TCGA-AD-6889-01	1565929	large_intestine	COSV61172244	109193744	c.2735T>C	p.L912S	Substitution - Missense		2:17683707-17683707	-	76
119	SMC6	TCGA-PJ-A8JU-01	2062273	kidney	COSV100704779	109200525	c.2706T>G	p.Y902*	Substitution - Nonsense		2:17683736-17683736	-	81
120	SMC6	TCGA-BR-8678-01	2066400	stomach	COSV61171511	109195993	c.3143T>G	p.L1048R	Substitution - Missense		2:17666438-17666438	-	76
121	SMC6	TCGA-AN-A046-01	2056102	breast	COSV61173444	109196956	c.691G>T	p.E231*	Substitution - Nonsense		2:17725292-17725292	-	68
122	SMC6	TCGA-A4-A5Y1-01	2062371	kidney	COSV61178870	109199699	c.3152A>C	p.Q1051P	Substitution - Missense		2:17666429-17666429	-	75
123	SMC6	ICGC_0027	1714913	pancreas	COSV61172244	109193744	c.2735T>C	p.L912S	Substitution - Missense		2:17683707-17683707	-	NA
124	SMC6	GBM18-I2	2669846	central_nervous_system	COSV100705245	109193113	c.2837A>G	p.D946G	Substitution - Missense		2:17678932-17678932	-	40
125	SMC6	TCGA-EE-A29D-06	1995871	skin	COSV61178568	109196662	c.3077G>A	p.R1026K	Substitution - Missense		2:17666504-17666504	-	87
126	SMC6	TCGA-AX-A2HJ-01	2066538	endometrium	COSV61174604	109196686	c.2975G>A	p.R992H	Substitution - Missense		2:17670511-17670511	-	35
127	SMC6	TCGA-BG-A222-01	2066553	endometrium	COSV100705118	109196165	c.1546G>A	p.D516N	Substitution - Missense		2:17715045-17715045	-	49
128	SMC6	TCGA-90-A4ED-01	2063436	lung	COSV100705396	109200666	c.314C>T	p.S105F	Substitution - Missense		2:17738251-17738251	-	69
129	SMC6	TCGA-A2-A0EY-01	1788310	breast	COSV61171354	109195273	c.1354G>T	p.E452*	Substitution - Nonsense		2:17716257-17716257	-	62
130	SMC6	TCGA-B5-A11Y-01	1687414	endometrium	COSV100705260	109193972	c.1543C>T	p.R515W	Substitution - Missense		2:17715048-17715048	-	59
131	SMC6	TCGA-DA-A3F8-06	1995819	skin	COSV61171584	109198401	c.389C>T	p.A130V	Substitution - Missense		2:17731833-17731833	-	39
132	SMC6	TCGA-D1-A16Y-01	1687518	endometrium	COSV61174397	109196157	c.2893G>T	p.E965*	Substitution - Nonsense		2:17678876-17678876	-	56
133	SMC6	TCGA-37-A5EL-01	2320301	lung	COSV100704664	109194139	c.1025G>A	p.R342Q	Substitution - Missense		2:17718144-17718144	-	53
134	SMC6	TCGA-B5-A1MR-01	2066654	endometrium	COSV100705345	109195892	c.1351G>T	p.E451*	Substitution - Nonsense		2:17716260-17716260	-	65
135	SMC6	TCGA-FV-A3I0-01	2062857	liver	COSV61178404	109196481	c.2500C>T	p.R834*	Substitution - Nonsense		2:17696321-17696321	-	76
136	SMC6	TCGA-AP-A0LM-01	1687351	endometrium	COSV61174069	109198554	c.2007-1G>T	p.?	Unknown		2:17703293-17703293	-	33
137	SMC6	TCGA-XF-A9SI-01	2204768	urinary_tract	COSV61175660	109193197	c.579G>A	p.M193I	Substitution - Missense		2:17726434-17726434	-	73
138	SMC6	TCGA-31-1953-01	1479973	ovary	COSV61173504	109196032	c.497C>T	p.T166M	Substitution - Missense		2:17731124-17731124	-	52
139	SMC6	TCGA-DM-A28C-01	1566078	large_intestine	COSV61173724	109198262	c.686C>T	p.T229M	Substitution - Missense		2:17725297-17725297	-	74
140	SMC6	TCGA-EW-A1PB-01	1788937	breast	COSV61173971	109199326	c.1694C>T	p.S565F	Substitution - Missense		2:17714897-17714897	-	70
141	SMC6	TCGA-VS-A9V1-01	2204208	cervix	COSV100705148	109195733	c.1744C>G	p.P582A	Substitution - Missense		2:17708740-17708740	-	46
142	SMC6	TCGA-B5-A11E-01	1687398	endometrium	COSV61173220	109197154	c.274G>A	p.G92S	Substitution - Missense		2:17738291-17738291	-	53
143	SMC6	TCGA-66-2785-01	1686860	lung	COSV61174121	109195435	c.1248A>T	p.R416S	Substitution - Missense		2:17716839-17716839	-	65
144	SMC6	TCGA-NK-A5CT-01	2248748	lung	COSV100704894	109202389	c.1714T>A	p.Y572N	Substitution - Missense		2:17714877-17714877	-	70
145	SMC6	TCGA-CQ-7069-01	2061844	upper_aerodigestive_tract	COSV61173504	109196032	c.497C>T	p.T166M	Substitution - Missense		2:17731124-17731124	-	77
146	SMC6	TCGA-5L-AAT0-01	2248930	breast	COSV100705172	109199281	c.179C>T	p.S60L	Substitution - Missense		2:17741671-17741671	-	42
147	SMC6	YUGAFFE	1896245	skin	COSV61171584	109198401	c.389C>T	p.A130V	Substitution - Missense	het	2:17731833-17731833	-	NA
148	SMC6	TCGA-AX-A2HD-01	2066689	endometrium	COSV61179753	109198028	c.454C>T	p.R152*	Substitution - Nonsense		2:17731768-17731768	-	69
149	SMC6	CSCC-44-T	2158544	skin	COSV61173692	109199476	c.2173C>T	p.R725W	Substitution - Missense	het	2:17701879-17701879	-	43
150	SMC6	TCGA-90-A4EE-01	2063359	lung	COSV100704989	109199023	c.317T>C	p.L106S	Substitution - Missense		2:17738248-17738248	-	53
151	SMC6	TCGA-AA-A017-01	1565897	large_intestine	COSV61178372	109194936	c.449G>A	p.G150E	Substitution - Missense		2:17731773-17731773	-	57
152	SMC6	ESCC_164	2342412	oesophagus	COSV61174604	109196686	c.2975G>A	p.R992H	Substitution - Missense		2:17670511-17670511	-	55
153	SMC6	TCGA-AJ-A5DW-01	2130032	endometrium	COSV61174110	109197828	c.574G>T	p.E192*	Substitution - Nonsense		2:17726439-17726439	-	56
154	SMC6	TCGA-AG-3892-01	1566351	large_intestine	COSV61175793	109199448	c.853G>T	p.E285*	Substitution - Nonsense		2:17721032-17721032	-	57
155	SMC6	TCGA-AX-A05Z-01	1687364	endometrium	COSV61171354	109195273	c.1354G>T	p.E452*	Substitution - Nonsense		2:17716257-17716257	-	37
156	SMC6	TCGA-G2-A3IE-01	1786812	urinary_tract	COSV61174191	109200131	c.2532G>C	p.E844D	Substitution - Missense		2:17696289-17696289	-	51
157	SMC6	TCGA-AX-A0J0-01	1687375	endometrium	COSV61175578	109200363	c.2134G>T	p.E712*	Substitution - Nonsense		2:17703165-17703165	-	47
158	SMC6	TCGA-B1-A655-01	2129929	kidney	COSV61179089	109198903	c.1534A>T	p.I512F	Substitution - Missense		2:17715057-17715057	-	77
159	SMC6	TCGA-AJ-A3OK-01	2066714	endometrium	COSV100704702	109199710	c.2831A>G	p.Y944C	Substitution - Missense		2:17678938-17678938	-	73
160	SMC6	T3225	2161803	large_intestine	COSV61172316	109197871	c.2818C>T	p.R940*	Substitution - Nonsense		2:17678951-17678951	-	56.5
161	SMC6	TCGA-FI-A2F4-01	2066648	endometrium	COSV100705074	109197976	c.3010T>C	p.W1004R	Substitution - Missense		2:17670476-17670476	-	64
162	SMC6	TCGA-VS-A8QC-01	2204776	cervix	COSV61172316	109197871	c.2818C>T	p.R940*	Substitution - Nonsense		2:17678951-17678951	-	51
163	SMC6	431LC	2497633	lung	COSV61173724	109198262	c.686C>T	p.T229M	Substitution - Missense	het	2:17725297-17725297	-	60
164	SMC6	TCGA-BR-8372-01	2066323	stomach	COSV61172622	109197845	c.1550C>T	p.P517L	Substitution - Missense		2:17715041-17715041	-	63
165	SMC6	TCGA-ER-A193-06	1995941	skin	COSV61174415	109201932	c.1259T>C	p.F420S	Substitution - Missense		2:17716828-17716828	-	62
166	SMC6	TCGA-DK-A6AW-01	2061538	urinary_tract	COSV61173444	109196956	c.691G>T	p.E231*	Substitution - Nonsense		2:17725292-17725292	-	70
167	SMC6	TCGA-C5-A8YR-01	2130050	cervix	COSV61172081	109194513	c.1825G>C	p.E609Q	Substitution - Missense		2:17708659-17708659	-	56
168	SMC6	TCGA-F5-6814-01	1566427	large_intestine	COSV61174110	109197828	c.574G>T	p.E192*	Substitution - Nonsense		2:17726439-17726439	-	57
169	SMC6	TCGA-BH-A18G-01	2056074	breast	COSV61177949	109197476	c.2240A>G	p.E747G	Substitution - Missense		2:17700362-17700362	-	81
170	SMC6	CG50	2673103	large_intestine	COSV61175578	109200363	c.2134G>T	p.E712*	Substitution - Nonsense		2:17703165-17703165	-	59
171	SMC6	TCGA-QG-A5Z2-01	2061723	large_intestine	COSV61177342	109198237	c.641C>T	p.T214M	Substitution - Missense		2:17725342-17725342	-	61
172	SMC6	T4538	2518496	large_intestine	COSV61173504	109196032	c.497C>T	p.T166M	Substitution - Missense		2:17731124-17731124	-	62
173	SMC6	TCGA-AX-A1C9-01	2066715	endometrium	COSV100705092	109200182	c.1517G>A	p.G506D	Substitution - Missense		2:17716094-17716094	-	73
174	SMC6	TCGA-D1-A17Q-01	1687532	endometrium	COSV100704802	109196881	c.2083G>T	p.D695Y	Substitution - Missense		2:17703216-17703216	-	54
265	SMC6	TCGA-64-5781-01	1684195	lung	COSV61178782	119575919	c.1441G>T	p.G481C	Substitution - Missense		2:17716170-17716170	-	55
267	SMC6	TCGA-D1-A16F-01	1687508	endometrium	COSV61176717	119580892	c.1159C>T	p.R387*	Substitution - Nonsense	het	2:17717110-17717110	-	60
268	SMC6	TCGA-23-2645-01	1637154	ovary	COSV61173389	119584670	c.397G>A	p.A133T	Substitution - Missense	het	2:17731825-17731825	-	54
269	SMC6	PD42121a	2749319	skin	COSV61173692	119585395	c.2173C>T	p.R725W	Substitution - Missense		2:17701879-17701879	-	61
271	SMC6	ME009T	1586941	skin	COSV61178372	119577802	c.449G>A	p.G150E	Substitution - Missense		2:17731773-17731773	-	50
272	SMC6	CAL27	2161895	upper_aerodigestive_tract	COSV61172081	119577027	c.1825G>C	p.E609Q	Substitution - Missense		2:17708659-17708659	-	56
273	SMC6	8014813	1567870	pancreas	COSV61172244	119575765	c.2735T>C	p.L912S	Substitution - Missense	het	2:17683707-17683707	-	NA
274	SMC6	TCGA-C5-A8XK-01	2130310	cervix	COSV100705107	119574875	c.2374G>C	p.E792Q	Substitution - Missense		2:17700228-17700228	-	30
275	SMC6	TCGA-ED-A7PZ-01	2062901	liver	COSV61172147	119577636	c.1682C>T	p.P561L	Substitution - Missense		2:17714909-17714909	-	61
276	SMC6	TCGA-B5-A1MX-01	2066551	endometrium	COSV100705094	119575389	c.2965G>A	p.G989R	Substitution - Missense		2:17670521-17670521	-	47
277	SMC6	TCGA-B5-A1MX-01	2066551	endometrium	COSV100705096	119575400	c.1798A>G	p.N600D	Substitution - Missense		2:17708686-17708686	-	47
279	SMC6	TCGA-Y8-A8S1-01	2204280	kidney	COSV100704840	119589678	c.1987G>C	p.D663H	Substitution - Missense		2:17707238-17707238	-	61
280	SMC6	TCGA-62-8395-01	2063093	lung	COSV100705266	119583648	c.2239G>C	p.E747Q	Substitution - Missense		2:17700363-17700363	-	80
281	SMC6	TCGA-GC-A4ZW-01	2248598	urinary_tract	COSV100704760	119580672	c.1426C>T	p.R476*	Substitution - Nonsense		2:17716185-17716185	-	71
282	SMC6	TCGA-BR-7851-01	2066386	stomach	COSV61175873	119575506	c.2446C>T	p.R816*	Substitution - Nonsense		2:17696375-17696375	-	74
284	SMC6	TCGA-G9-A9S0-01	2205325	prostate	COSV100704720	119574968	c.3005C>T	p.S1002F	Substitution - Missense		2:17670481-17670481	-	53
286	SMC6	TCGA-DX-A3U6-01	2136757	soft_tissue	COSV100704984	119590803	c.113C>T	p.T38I	Substitution - Missense		2:17745834-17745834	-	NA
287	SMC6	TCGA-AJ-A3EK-01	2066562	endometrium	COSV100705073	119578037	c.1724G>T	p.R575I	Substitution - Missense		2:17714867-17714867	-	53
288	SMC6	TCGA-EK-A2H0-01	2061580	cervix	COSV61177031	119576499	c.1810G>C	p.D604H	Substitution - Missense		2:17708674-17708674	-	24
289	SMC6	TCGA-CG-5721-01	2066295	stomach	COSV61172300	119579631	c.1601A>G	p.Y534C	Substitution - Missense		2:17714990-17714990	-	58
292	SMC6	TCGA-DH-A7US-01	2205149	central_nervous_system	COSV100705149	119580315	c.3091G>T	p.D1031Y	Substitution - Missense		2:17666490-17666490	-	50
293	SMC6	TCGA-EY-A2OP-01	2066641	endometrium	COSV100704664	119576519	c.1025G>A	p.R342Q	Substitution - Missense		2:17718144-17718144	-	63
294	SMC6	TCGA-SX-A7SN-01	2130162	kidney	COSV100704851	119577016	c.2365C>T	p.Q789*	Substitution - Nonsense		2:17700237-17700237	-	52
295	SMC6	TCGA-E5-A4U1-01	2061548	urinary_tract	COSV61172081	119577027	c.1825G>C	p.E609Q	Substitution - Missense		2:17708659-17708659	-	72
298	SMC6	TCGA-BS-A0UF-01	1687472	endometrium	COSV61171342	119584121	c.1552G>T	p.E518*	Substitution - Nonsense		2:17715039-17715039	-	65
299	SMC6	TCGA-BH-A0HF-01	2056075	breast	COSV100705274	119583823	c.1570G>A	p.E524K	Substitution - Missense		2:17715021-17715021	-	77
300	SMC6	TCGA-UY-A9PA-01	2248614	urinary_tract	COSV61173076	119584389	c.1244A>G	p.E415G	Substitution - Missense		2:17716843-17716843	-	48
301	SMC6	GCYC_366_T	2606317	stomach	COSV61173220	119582092	c.274G>A	p.G92S	Substitution - Missense		2:17738291-17738291	-	NA
302	SMC6	TCGA-EO-A3AZ-01	2129875	endometrium	COSV61177342	119583483	c.641C>T	p.T214M	Substitution - Missense		2:17725342-17725342	-	80
304	SMC6	TCGA-AR-A0TS-01	1788493	breast	COSV61172396	119576750	c.745C>T	p.R249C	Substitution - Missense		2:17721243-17721243	-	46
305	SMC6	GBM18-I2	2669846	central_nervous_system	COSV100705245	119574831	c.2837A>G	p.D946G	Substitution - Missense		2:17678932-17678932	-	40
306	SMC6	TCGA-BR-8678-01	2066400	stomach	COSV61171511	119579856	c.3143T>G	p.L1048R	Substitution - Missense		2:17666438-17666438	-	76
307	SMC6	TCGA-D1-A16Y-01	1687518	endometrium	COSV61174397	119580238	c.2893G>T	p.E965*	Substitution - Nonsense		2:17678876-17678876	-	56
308	SMC6	TCGA-A2-A0EY-01	1788310	breast	COSV61171354	119578479	c.1354G>T	p.E452*	Substitution - Nonsense		2:17716257-17716257	-	62
309	SMC6	TCGA-AN-A046-01	2056102	breast	COSV61173444	119581761	c.691G>T	p.E231*	Substitution - Nonsense		2:17725292-17725292	-	68
310	SMC6	ICGC_0027	1714913	pancreas	COSV61172244	119575765	c.2735T>C	p.L912S	Substitution - Missense		2:17683707-17683707	-	NA
311	SMC6	TCGA-DA-A3F8-06	1995819	skin	COSV61171584	119583668	c.389C>T	p.A130V	Substitution - Missense		2:17731833-17731833	-	39
312	SMC6	TCGA-B5-A1MR-01	2066654	endometrium	COSV100705345	119579644	c.1351G>T	p.E451*	Substitution - Nonsense		2:17716260-17716260	-	65
314	SMC6	TCGA-PJ-A8JU-01	2062273	kidney	COSV100704779	119587404	c.2706T>G	p.Y902*	Substitution - Nonsense		2:17683736-17683736	-	81
315	SMC6	TCGA-AX-A2HJ-01	2066538	endometrium	COSV61174604	119581363	c.2975G>A	p.R992H	Substitution - Missense		2:17670511-17670511	-	35
316	SMC6	TCGA-A4-A5Y1-01	2062371	kidney	COSV61178870	119585802	c.3152A>C	p.Q1051P	Substitution - Missense		2:17666429-17666429	-	75
317	SMC6	TCGA-90-A4ED-01	2063436	lung	COSV100705396	119587638	c.314C>T	p.S105F	Substitution - Missense		2:17738251-17738251	-	69
318	SMC6	TCGA-AD-6889-01	1565929	large_intestine	COSV61172244	119575765	c.2735T>C	p.L912S	Substitution - Missense		2:17683707-17683707	-	76
319	SMC6	TCGA-FV-A3I0-01	2062857	liver	COSV61178404	119580817	c.2500C>T	p.R834*	Substitution - Nonsense		2:17696321-17696321	-	76
320	SMC6	TCGA-EE-A29D-06	1995871	skin	COSV61178568	119581209	c.3077G>A	p.R1026K	Substitution - Missense		2:17666504-17666504	-	87
321	SMC6	TCGA-B5-A11Y-01	1687414	endometrium	COSV100705260	119576164	c.1543C>T	p.R515W	Substitution - Missense		2:17715048-17715048	-	59
322	SMC6	TCGA-37-A5EL-01	2320301	lung	COSV100704664	119576519	c.1025G>A	p.R342Q	Substitution - Missense		2:17718144-17718144	-	53
324	SMC6	TCGA-BG-A222-01	2066553	endometrium	COSV100705118	119580254	c.1546G>A	p.D516N	Substitution - Missense		2:17715045-17715045	-	49
325	SMC6	TCGA-AP-A0LM-01	1687351	endometrium	COSV61174069	119583788	c.2007-1G>T	p.?	Unknown		2:17703293-17703293	-	33
327	SMC6	TCGA-XF-A9SI-01	2204768	urinary_tract	COSV61175660	119574956	c.579G>A	p.M193I	Substitution - Missense		2:17726434-17726434	-	73
328	SMC6	TCGA-VS-A9V1-01	2204208	cervix	COSV100705148	119579382	c.1744C>G	p.P582A	Substitution - Missense		2:17708740-17708740	-	46
329	SMC6	TCGA-31-1953-01	1479973	ovary	COSV61173504	119579914	c.497C>T	p.T166M	Substitution - Missense		2:17731124-17731124	-	52
330	SMC6	TCGA-NK-A5CT-01	2248748	lung	COSV100704894	119590598	c.1714T>A	p.Y572N	Substitution - Missense		2:17714877-17714877	-	70
331	SMC6	TCGA-B5-A11E-01	1687398	endometrium	COSV61173220	119582092	c.274G>A	p.G92S	Substitution - Missense		2:17738291-17738291	-	53
332	SMC6	TCGA-DM-A28C-01	1566078	large_intestine	COSV61173724	119583515	c.686C>T	p.T229M	Substitution - Missense		2:17725297-17725297	-	74
333	SMC6	TCGA-5L-AAT0-01	2248930	breast	COSV100705172	119585021	c.179C>T	p.S60L	Substitution - Missense		2:17741671-17741671	-	42
334	SMC6	TCGA-EW-A1PB-01	1788937	breast	COSV61173971	119585104	c.1694C>T	p.S565F	Substitution - Missense		2:17714897-17714897	-	70
335	SMC6	YUGAFFE	1896245	skin	COSV61171584	119583668	c.389C>T	p.A130V	Substitution - Missense	het	2:17731833-17731833	-	NA
336	SMC6	TCGA-66-2785-01	1686860	lung	COSV61174121	119578846	c.1248A>T	p.R416S	Substitution - Missense		2:17716839-17716839	-	65
338	SMC6	TCGA-CQ-7069-01	2061844	upper_aerodigestive_tract	COSV61173504	119579914	c.497C>T	p.T166M	Substitution - Missense		2:17731124-17731124	-	77
339	SMC6	TCGA-AX-A2HD-01	2066689	endometrium	COSV61179753	119583177	c.454C>T	p.R152*	Substitution - Nonsense		2:17731768-17731768	-	69
340	SMC6	TCGA-AJ-A5DW-01	2130032	endometrium	COSV61174110	119582916	c.574G>T	p.E192*	Substitution - Nonsense		2:17726439-17726439	-	56
341	SMC6	TCGA-90-A4EE-01	2063359	lung	COSV100704989	119584615	c.317T>C	p.L106S	Substitution - Missense		2:17738248-17738248	-	53
343	SMC6	TCGA-G2-A3IE-01	1786812	urinary_tract	COSV61174191	119586619	c.2532G>C	p.E844D	Substitution - Missense		2:17696289-17696289	-	51
344	SMC6	TCGA-AX-A0J0-01	1687375	endometrium	COSV61175578	119587138	c.2134G>T	p.E712*	Substitution - Nonsense		2:17703165-17703165	-	47
345	SMC6	CSCC-44-T	2158544	skin	COSV61173692	119585395	c.2173C>T	p.R725W	Substitution - Missense	het	2:17701879-17701879	-	43
346	SMC6	TCGA-AX-A05Z-01	1687364	endometrium	COSV61171354	119578479	c.1354G>T	p.E452*	Substitution - Nonsense		2:17716257-17716257	-	37
347	SMC6	TCGA-FI-A2F4-01	2066648	endometrium	COSV100705074	119583071	c.3010T>C	p.W1004R	Substitution - Missense		2:17670476-17670476	-	64
348	SMC6	ESCC_164	2342412	oesophagus	COSV61174604	119581363	c.2975G>A	p.R992H	Substitution - Missense		2:17670511-17670511	-	55
349	SMC6	TCGA-AA-A017-01	1565897	large_intestine	COSV61178372	119577802	c.449G>A	p.G150E	Substitution - Missense		2:17731773-17731773	-	57
351	SMC6	TCGA-AG-3892-01	1566351	large_intestine	COSV61175793	119585332	c.853G>T	p.E285*	Substitution - Nonsense		2:17721032-17721032	-	57
352	SMC6	TCGA-B1-A655-01	2129929	kidney	COSV61179089	119584407	c.1534A>T	p.I512F	Substitution - Missense		2:17715057-17715057	-	77
353	SMC6	TCGA-AJ-A3OK-01	2066714	endometrium	COSV100704702	119585817	c.2831A>G	p.Y944C	Substitution - Missense		2:17678938-17678938	-	73
354	SMC6	CG50	2673103	large_intestine	COSV61175578	119587138	c.2134G>T	p.E712*	Substitution - Nonsense		2:17703165-17703165	-	59
355	SMC6	TCGA-C5-A8YR-01	2130050	cervix	COSV61172081	119577027	c.1825G>C	p.E609Q	Substitution - Missense		2:17708659-17708659	-	56
356	SMC6	TCGA-BH-A18G-01	2056074	breast	COSV61177949	119582491	c.2240A>G	p.E747G	Substitution - Missense		2:17700362-17700362	-	81
357	SMC6	TCGA-F5-6814-01	1566427	large_intestine	COSV61174110	119582916	c.574G>T	p.E192*	Substitution - Nonsense		2:17726439-17726439	-	57
358	SMC6	TCGA-AX-A1C9-01	2066715	endometrium	COSV100705092	119586723	c.1517G>A	p.G506D	Substitution - Missense		2:17716094-17716094	-	73
359	SMC6	TCGA-DK-A6AW-01	2061538	urinary_tract	COSV61173444	119581761	c.691G>T	p.E231*	Substitution - Nonsense		2:17725292-17725292	-	70
360	SMC6	TCGA-BR-8372-01	2066323	stomach	COSV61172622	119582945	c.1550C>T	p.P517L	Substitution - Missense		2:17715041-17715041	-	63
361	SMC6	TCGA-VS-A8QC-01	2204776	cervix	COSV61172316	119582962	c.2818C>T	p.R940*	Substitution - Nonsense		2:17678951-17678951	-	51
362	SMC6	431LC	2497633	lung	COSV61173724	119583515	c.686C>T	p.T229M	Substitution - Missense	het	2:17725297-17725297	-	60
363	SMC6	T4538	2518496	large_intestine	COSV61173504	119579914	c.497C>T	p.T166M	Substitution - Missense		2:17731124-17731124	-	62
364	SMC6	T3225	2161803	large_intestine	COSV61172316	119582962	c.2818C>T	p.R940*	Substitution - Nonsense		2:17678951-17678951	-	56.5
365	SMC6	TCGA-ER-A193-06	1995941	skin	COSV61174415	119589817	c.1259T>C	p.F420S	Substitution - Missense		2:17716828-17716828	-	62
366	SMC6	TCGA-QG-A5Z2-01	2061723	large_intestine	COSV61177342	119583483	c.641C>T	p.T214M	Substitution - Missense		2:17725342-17725342	-	61
367	SMC6	TCGA-D1-A17Q-01	1687532	endometrium	COSV100704802	119581659	c.2083G>T	p.D695Y	Substitution - Missense		2:17703216-17703216	-	54

## Sheet: SMC5 gene
	Gene.name	Sample.name	ID_tumour	Primary.site	GENOMIC_MUTATION_ID	MUTATION_ID	Mutation.CDS	Mutation.AA	Mutation.Description	Mutation.zygosity	Mutation.genome.position	Mutation.strand	Age
175	SMC5	SNU-175	2167290	large_intestine	COSV63193870	110499965	c.2197C>T	p.R733*	Substitution - Nonsense	het	9:70323529-70323529	+	NA
176	SMC5	TCGA-AP-A0LM-01	1687351	endometrium	COSV63192712	110500232	c.3277C>T	p.R1093C	Substitution - Missense	het	9:70352302-70352302	+	33
177	SMC5	TCGA-B5-A0JY-01	1687387	endometrium	COSV63192156	110499972	c.2817T>G	p.I939M	Substitution - Missense	het	9:70347966-70347966	+	50
178	SMC5	TCGA-B5-A11E-01	1687398	endometrium	COSV63192427	110499497	c.2636C>A	p.A879D	Substitution - Missense	het	9:70347133-70347133	+	53
179	SMC5	TCGA-64-5778-01	1684193	lung	COSV63193173	110500096	c.272G>T	p.C91F	Substitution - Missense		9:70264390-70264390	+	60
180	SMC5	TCGA-33-4532-01	1685044	lung	COSV63192147	110497773	c.2665-1G>C	p.?	Unknown		9:70347612-70347612	+	68
181	SMC5	TCGA-AX-A0J0-01	1687375	endometrium	COSV63193614	110502455	c.2285C>A	p.S762Y	Substitution - Missense	het	9:70324031-70324031	+	47
182	SMC5	TCGA-AP-A059-01	1687334	endometrium	COSV63195354	110502719	c.436C>T	p.Q146*	Substitution - Nonsense	het	9:70277365-70277365	+	69
183	SMC5	TCGA-64-5778-01	1684193	lung	COSV63193181	110500100	c.2953G>A	p.E985K	Substitution - Missense		9:70350177-70350177	+	60
184	SMC5	TCGA-05-4398-01	1684059	lung	COSV63194417	110498225	c.3107T>G	p.M1036R	Substitution - Missense		9:70350413-70350413	+	47
185	SMC5	HCC2998	2167260	large_intestine	COSV63192363	110497041	c.835C>T	p.R279C	Substitution - Missense	het	9:70282437-70282437	+	NA
186	SMC5	HCC2998	2167260	large_intestine	COSV63192163	110496810	c.2914C>T	p.R972*	Substitution - Nonsense	het	9:70350138-70350138	+	NA
187	SMC5	TCGA-AX-A0J0-01	1687375	endometrium	COSV63193301	110499791	c.589G>A	p.E197K	Substitution - Missense	het	9:70278536-70278536	+	47
188	SMC5	TCGA-B5-A0JY-01	1687387	endometrium	COSV63192163	110496810	c.2914C>T	p.R972*	Substitution - Nonsense	het	9:70350138-70350138	+	50
189	SMC5	TCGA-AP-A056-01	1687333	endometrium	COSV63191538	110499931	c.260C>T	p.S87L	Substitution - Missense	het	9:70264378-70264378	+	64
190	SMC5	TCGA-B5-A11E-01	1687398	endometrium	COSV63192423	110499490	c.1582C>T	p.R528C	Substitution - Missense	het	9:70314745-70314745	+	53
191	SMC5	T335135	2518389	large_intestine	COSV63195747	110500804	c.1273C>T	p.R425*	Substitution - Nonsense		9:70298185-70298185	+	85.66
192	SMC5	TCGA-EE-A2MH-06	1995915	skin	COSV63194084	110499345	c.1388C>T	p.T463M	Substitution - Missense		9:70300124-70300124	+	66
193	SMC5	TCGA-D1-A15W-01	1687495	endometrium	COSV63193779	110497112	c.1672A>T	p.K558*	Substitution - Nonsense		9:70314835-70314835	+	58
194	SMC5	TCGA-85-8479-01	2063417	lung	COSV100747145	110499358	c.1622C>T	p.P541L	Substitution - Missense		9:70314785-70314785	+	66
195	SMC5	TCGA-AJ-A23O-01	2066686	endometrium	COSV100747000	110500404	c.374T>A	p.I125N	Substitution - Missense		9:70267969-70267969	+	69
196	SMC5	TCGA-A8-A08L-01	1788388	breast	COSV63195363	110499708	c.656G>C	p.R219T	Substitution - Missense		9:70278603-70278603	+	89
197	SMC5	TCGA-DA-A1I0-06	1995806	skin	COSV63192964	110499986	c.676G>A	p.E226K	Substitution - Missense		9:70278623-70278623	+	63
198	SMC5	TCGA-AX-A3G8-01	2066732	endometrium	COSV100746964	110501591	c.2780G>T	p.R927M	Substitution - Missense		9:70347929-70347929	+	76
199	SMC5	TCGA-DX-AB2Q-01	2320111	soft_tissue	COSV100746952	110497678	c.340G>A	p.V114M	Substitution - Missense		9:70267935-70267935	+	NA
200	SMC5	T2269	2161710	large_intestine	COSV63191543	110497356	c.2932C>T	p.R978*	Substitution - Nonsense		9:70350156-70350156	+	73
201	SMC5	TCGA-PG-A917-01	2205233	endometrium	COSV100747005	110502376	c.1674-2A>G	p.?	Unknown		9:70315444-70315444	+	74
202	SMC5	TCGA-MA-AA41-01	2249021	cervix	COSV100746959	110497797	c.2095G>C	p.E699Q	Substitution - Missense		9:70318908-70318908	+	33
203	SMC5	TCGA-BQ-5885-01	2062338	kidney	COSV63194565	110500503	c.995A>T	p.K332M	Substitution - Missense		9:70286213-70286213	+	63
204	SMC5	TCGA-59-2349-01	2064732	ovary	COSV100747090	110498271	c.2959A>G	p.T987A	Substitution - Missense		9:70350183-70350183	+	71
205	SMC5	TCGA-AN-A0AK-01	2056101	breast	COSV63192015	110497910	c.1854G>T	p.K618N	Substitution - Missense		9:70318561-70318561	+	76
206	SMC5	TCGA-UF-A7JO-01	2248662	upper_aerodigestive_tract	COSV100746925	110499787	c.2819A>T	p.N940I	Substitution - Missense		9:70347968-70347968	+	79
207	SMC5	TCGA-WN-AB4C-01	2204815	kidney	COSV100747009	110502201	c.2524-1G>A	p.?	Unknown		9:70346604-70346604	+	60
208	SMC5	T3451	2518459	large_intestine	COSV63192423	110499490	c.1582C>T	p.R528C	Substitution - Missense		9:70314745-70314745	+	82.5
209	SMC5	TCGA-F4-6463-01	1566088	large_intestine	COSV63195818	110499249	c.2927A>G	p.K976R	Substitution - Missense		9:70350151-70350151	+	51
210	SMC5	TCGA-EY-A1GI-01	2066561	endometrium	COSV100747120	110500653	c.2314C>A	p.L772I	Substitution - Missense		9:70324060-70324060	+	52
211	SMC5	TCGA-A6-6782-01	1565751	large_intestine	COSV100747082	110501478	c.413G>A	p.R138H	Substitution - Missense		9:70277342-70277342	+	82
212	SMC5	TCGA-AA-A010-01	1565896	large_intestine	COSV63191538	110499931	c.260C>T	p.S87L	Substitution - Missense		9:70264378-70264378	+	46
213	SMC5	TCGA-K4-A5RJ-01	2129885	urinary_tract	COSV63192246	110497248	c.2809G>C	p.E937Q	Substitution - Missense		9:70347958-70347958	+	75
214	SMC5	TCGA-D9-A6EC-06	2129864	skin	COSV63191602	110497983	c.1493A>C	p.K498T	Substitution - Missense		9:70305275-70305275	+	56
215	SMC5	PD42100a	2749330	skin	COSV63191543	110497356	c.2932C>T	p.R978*	Substitution - Nonsense		9:70350156-70350156	+	NA
216	SMC5	TCGA-AA-A010-01	1565896	large_intestine	COSV63191543	110497356	c.2932C>T	p.R978*	Substitution - Nonsense		9:70350156-70350156	+	46
217	SMC5	TCGA-EY-A1GI-01	2066561	endometrium	COSV63196480	110500660	c.2933G>A	p.R978Q	Substitution - Missense		9:70350157-70350157	+	52
218	SMC5	TCGA-AP-A0LM-01	1687351	endometrium	COSV100747186	110500222	c.74C>T	p.S25L	Substitution - Missense		9:70259152-70259152	+	33
219	SMC5	TCGA-BR-8680-01	2066244	stomach	COSV63191543	110497356	c.2932C>T	p.R978*	Substitution - Nonsense		9:70350156-70350156	+	45
220	SMC5	TCGA-DI-A1BU-01	2066578	endometrium	COSV100746997	110498612	c.2192A>G	p.E731G	Substitution - Missense		9:70323524-70323524	+	55
221	SMC5	TCGA-GN-A8LK-06	2205226	skin	COSV100746913	110501953	c.2596G>T	p.D866Y	Substitution - Missense		9:70347093-70347093	+	70
222	SMC5	TCGA-AN-A046-01	2056102	breast	COSV63192163	110496810	c.2914C>T	p.R972*	Substitution - Nonsense		9:70350138-70350138	+	68
223	SMC5	TCGA-DI-A1BU-01	2066578	endometrium	COSV100746996	110498605	c.1840A>G	p.T614A	Substitution - Missense		9:70318547-70318547	+	55
224	SMC5	TCGA-EE-A3JA-06	1995938	skin	COSV63192533	110497582	c.283C>T	p.L95F	Substitution - Missense		9:70264401-70264401	+	44
225	SMC5	YULAN	1896273	skin	COSV63192363	110497041	c.835C>T	p.R279C	Substitution - Missense	het	9:70282437-70282437	+	NA
226	SMC5	TCGA-ZF-AA4V-01	2248661	urinary_tract	COSV63191732	110496953	c.3058G>C	p.E1020Q	Substitution - Missense		9:70350282-70350282	+	66
227	SMC5	TCGA-BR-8680-01	2066244	stomach	COSV63192243	110499375	c.2872C>T	p.L958F	Substitution - Missense		9:70348021-70348021	+	45
228	SMC5	ILMN13	2673124	large_intestine	COSV63191543	110497356	c.2932C>T	p.R978*	Substitution - Nonsense		9:70350156-70350156	+	54
229	SMC5	587376	1671125	large_intestine	COSV63192163	110496810	c.2914C>T	p.R972*	Substitution - Nonsense		9:70350138-70350138	+	NA
230	SMC5	TCGA-CA-6717-01	1565975	large_intestine	COSV63195452	110499244	c.3118A>G	p.T1040A	Substitution - Missense		9:70350424-70350424	+	57
231	SMC5	TCGA-4Z-AA84-01	2248562	urinary_tract	COSV63194597	110496900	c.2630C>T	p.S877L	Substitution - Missense		9:70347127-70347127	+	61
232	SMC5	TCGA-B5-A11E-01	1687398	endometrium	COSV100746992	110499503	c.3304T>C	p.*1102Qext*1	Nonstop extension		9:70352329-70352329	+	53
233	SMC5	TCGA-AZ-4315-01	1565949	large_intestine	COSV63192163	110496810	c.2914C>T	p.R972*	Substitution - Nonsense		9:70350138-70350138	+	61
234	SMC5	PT15_1	2383610	skin	COSV63191543	110497356	c.2932C>T	p.R978*	Substitution - Nonsense		9:70350156-70350156	+	NA
235	SMC5	TCGA-VQ-A8P2-01	2204947	stomach	COSV100747059	110501984	c.755G>T	p.R252M	Substitution - Missense		9:70280835-70280835	+	68
236	SMC5	EXTERN_MELA_20140526_033	2695112	skin	COSV63194084	110499345	c.1388C>T	p.T463M	Substitution - Missense		9:70300124-70300124	+	NA
237	SMC5	HCC2998	1883513	large_intestine	COSV63192363	110497041	c.835C>T	p.R279C	Substitution - Missense	het	9:70282437-70282437	+	NA
238	SMC5	TCGA-A2-A0SY-01	1788314	breast	COSV100746971	110496983	c.1476A>T	p.K492N	Substitution - Missense		9:70305258-70305258	+	62
239	SMC5	TCGA-AJ-A3EL-01	2066549	endometrium	COSV63192163	110496810	c.2914C>T	p.R972*	Substitution - Nonsense		9:70350138-70350138	+	47
240	SMC5	TCGA-EO-A3AY-01	2066603	endometrium	COSV63192163	110496810	c.2914C>T	p.R972*	Substitution - Nonsense		9:70350138-70350138	+	58
241	SMC5	TCGA-AB-2828-03	2062398	haematopoietic_and_lymphoid_tissue	COSV63192964	110499986	c.676G>A	p.E226K	Substitution - Missense		9:70278623-70278623	+	55
242	SMC5	TCGA-AX-A2HD-01	2066689	endometrium	COSV100747069	110502423	c.1655G>T	p.R552I	Substitution - Missense		9:70314818-70314818	+	69
243	SMC5	RMS2030	2384649	soft_tissue	COSV63193301	110499791	c.589G>A	p.E197K	Substitution - Missense		9:70278536-70278536	+	6
244	SMC5	TCGA-BT-A3PH-01	1786769	urinary_tract	COSV63191550	110501120	c.2603T>C	p.I868T	Substitution - Missense		9:70347100-70347100	+	76
245	SMC5	HCC2998	1883513	large_intestine	COSV63192163	110496810	c.2914C>T	p.R972*	Substitution - Nonsense	het	9:70350138-70350138	+	NA
246	SMC5	TCGA-55-7995-01	2063072	lung	COSV100747143	110499200	c.3058G>A	p.E1020K	Substitution - Missense		9:70350282-70350282	+	73
247	SMC5	TCGA-B0-5711-01	1683866	kidney	COSV63193571	110499252	c.541C>T	p.Q181*	Substitution - Nonsense		9:70277470-70277470	+	50
248	SMC5	TCGA-UY-A9PF-01	2248618	urinary_tract	COSV63195636	110500585	c.1096G>A	p.E366K	Substitution - Missense		9:70298008-70298008	+	77
249	SMC5	TCGA-BR-8591-01	2066414	stomach	COSV63194922	110499185	c.982-1G>T	p.?	Unknown		9:70286199-70286199	+	79
250	SMC5	TCGA-G4-6320-01	1566119	large_intestine	COSV63192163	110496810	c.2914C>T	p.R972*	Substitution - Nonsense		9:70350138-70350138	+	73
251	SMC5	EXTERN_MELA_20140514_016	2695080	skin	COSV63191543	110497356	c.2932C>T	p.R978*	Substitution - Nonsense		9:70350156-70350156	+	NA
252	SMC5	TCGA-BR-4257-01	2066221	stomach	COSV63195541	110501037	c.2935A>G	p.S979G	Substitution - Missense		9:70350159-70350159	+	79
253	SMC5	TCGA-XD-AAUH-01	2204890	pancreas	COSV100747184	110499611	c.1525T>G	p.L509V	Substitution - Missense		9:70305307-70305307	+	57
254	SMC5	TCGA-B5-A0JZ-01	1687388	endometrium	COSV63194295	110499161	c.709C>T	p.Q237*	Substitution - Nonsense		9:70280789-70280789	+	60
255	SMC5	TCGA-AX-A06F-01	2066606	endometrium	COSV100747153	110500913	c.3040C>T	p.P1014S	Substitution - Missense		9:70350264-70350264	+	59
256	SMC5	TCGA-F5-6814-01	1566427	large_intestine	COSV63191543	110497356	c.2932C>T	p.R978*	Substitution - Nonsense		9:70350156-70350156	+	57
257	SMC5	TCGA-F5-6814-01	1566427	large_intestine	COSV63192753	110499877	c.3046A>G	p.R1016G	Substitution - Missense		9:70350270-70350270	+	57
258	SMC5	TCGA-85-A511-01	2063394	lung	COSV100746967	110499784	c.2158C>G	p.L720V	Substitution - Missense		9:70323490-70323490	+	62
259	SMC5	TCGA-AA-3715-01	1565820	large_intestine	COSV100746953	110500091	c.1309+1G>A	p.?	Unknown		9:70298222-70298222	+	77
260	SMC5	TCGA-DK-A6AW-01	2061538	urinary_tract	COSV63192163	110496810	c.2914C>T	p.R972*	Substitution - Nonsense		9:70350138-70350138	+	70
261	SMC5	TCGA-GF-A2C7-01	1996024	skin	COSV63192533	110497582	c.283C>T	p.L95F	Substitution - Missense		9:70264401-70264401	+	48

## Sheet: SMC6 gene
	Gene.name	Sample.name	ID_tumour	Primary.site	GENOMIC_MUTATION_ID	MUTATION_ID	Mutation.CDS	Mutation.AA	Mutation.Description	Mutation.zygosity	Mutation.genome.position	Mutation.strand	Age
1	SMC6	TCGA-64-5781-01	1684195	lung	COSV61178782	130325869	c.1441G>T	p.G481C	Substitution - Missense		2:17716170-17716170	-	55
2	SMC6	TCGA-23-2645-01	1637154	ovary	COSV61173389	130330906	c.397G>A	p.A133T	Substitution - Missense	het	2:17731825-17731825	-	54
3	SMC6	TCGA-D1-A16F-01	1687508	endometrium	COSV61176717	130328487	c.1159C>T	p.R387*	Substitution - Nonsense	het	2:17717110-17717110	-	60
4	SMC6	PD42121a	2749319	skin	COSV61173692	130331361	c.2173C>T	p.R725W	Substitution - Missense		2:17701879-17701879	-	61
5	SMC6	ME009T	1586941	skin	COSV61178372	130326981	c.449G>A	p.G150E	Substitution - Missense		2:17731773-17731773	-	50
6	SMC6	CAL27	2161895	upper_aerodigestive_tract	COSV61172081	130326535	c.1825G>C	p.E609Q	Substitution - Missense		2:17708659-17708659	-	56
7	SMC6	8014813	1567870	pancreas	COSV61172244	130325796	c.2735T>C	p.L912S	Substitution - Missense	het	2:17683707-17683707	-	NA
8	SMC6	TCGA-C5-A8XK-01	2130310	cervix	COSV100705107	130325282	c.2374G>C	p.E792Q	Substitution - Missense		2:17700228-17700228	-	30
9	SMC6	TCGA-ED-A7PZ-01	2062901	liver	COSV61172147	130326892	c.1682C>T	p.P561L	Substitution - Missense		2:17714909-17714909	-	61
10	SMC6	TCGA-B5-A1MX-01	2066551	endometrium	COSV100705094	130325574	c.2965G>A	p.G989R	Substitution - Missense		2:17670521-17670521	-	47
11	SMC6	TCGA-B5-A1MX-01	2066551	endometrium	COSV100705096	130325581	c.1798A>G	p.N600D	Substitution - Missense		2:17708686-17708686	-	47
12	SMC6	TCGA-Y8-A8S1-01	2204280	kidney	COSV100704840	130333856	c.1987G>C	p.D663H	Substitution - Missense		2:17707238-17707238	-	61
13	SMC6	TCGA-62-8395-01	2063093	lung	COSV100705266	130330179	c.2239G>C	p.E747Q	Substitution - Missense		2:17700363-17700363	-	80
14	SMC6	TCGA-GC-A4ZW-01	2248598	urinary_tract	COSV100704760	130328365	c.1426C>T	p.R476*	Substitution - Nonsense		2:17716185-17716185	-	71
15	SMC6	TCGA-BR-7851-01	2066386	stomach	COSV61175873	130325632	c.2446C>T	p.R816*	Substitution - Nonsense		2:17696375-17696375	-	74
16	SMC6	TCGA-G9-A9S0-01	2205325	prostate	COSV100704720	130325326	c.3005C>T	p.S1002F	Substitution - Missense		2:17670481-17670481	-	53
17	SMC6	TCGA-DX-A3U6-01	2136757	soft_tissue	COSV100704984	130334675	c.113C>T	p.T38I	Substitution - Missense		2:17745834-17745834	-	NA
18	SMC6	TCGA-AJ-A3EK-01	2066562	endometrium	COSV100705073	130327104	c.1724G>T	p.R575I	Substitution - Missense		2:17714867-17714867	-	53
19	SMC6	TCGA-EK-A2H0-01	2061580	cervix	COSV61177031	130326188	c.1810G>C	p.D604H	Substitution - Missense		2:17708674-17708674	-	24
20	SMC6	TCGA-CG-5721-01	2066295	stomach	COSV61172300	130327843	c.1601A>G	p.Y534C	Substitution - Missense		2:17714990-17714990	-	58
21	SMC6	TCGA-DH-A7US-01	2205149	central_nervous_system	COSV100705149	130328145	c.3091G>T	p.D1031Y	Substitution - Missense		2:17666490-17666490	-	50
22	SMC6	TCGA-EY-A2OP-01	2066641	endometrium	COSV100704664	130326202	c.1025G>A	p.R342Q	Substitution - Missense		2:17718144-17718144	-	63
23	SMC6	TCGA-SX-A7SN-01	2130162	kidney	COSV100704851	130326523	c.2365C>T	p.Q789*	Substitution - Nonsense		2:17700237-17700237	-	52
24	SMC6	TCGA-E5-A4U1-01	2061548	urinary_tract	COSV61172081	130326535	c.1825G>C	p.E609Q	Substitution - Missense		2:17708659-17708659	-	72
25	SMC6	TCGA-BS-A0UF-01	1687472	endometrium	COSV61171342	130330480	c.1552G>T	p.E518*	Substitution - Nonsense		2:17715039-17715039	-	65
26	SMC6	TCGA-BH-A0HF-01	2056075	breast	COSV100705274	130330336	c.1570G>A	p.E524K	Substitution - Missense		2:17715021-17715021	-	77
27	SMC6	TCGA-UY-A9PA-01	2248614	urinary_tract	COSV61173076	130330662	c.1244A>G	p.E415G	Substitution - Missense		2:17716843-17716843	-	48
28	SMC6	GCYC_366_T	2606317	stomach	COSV61173220	130329100	c.274G>A	p.G92S	Substitution - Missense		2:17738291-17738291	-	NA
29	SMC6	TCGA-EO-A3AZ-01	2129875	endometrium	COSV61177342	130330072	c.641C>T	p.T214M	Substitution - Missense		2:17725342-17725342	-	80
30	SMC6	TCGA-AR-A0TS-01	1788493	breast	COSV61172396	130326365	c.745C>T	p.R249C	Substitution - Missense		2:17721243-17721243	-	46
31	SMC6	TCGA-90-A4ED-01	2063436	lung	COSV100705396	130332635	c.314C>T	p.S105F	Substitution - Missense		2:17738251-17738251	-	69
32	SMC6	TCGA-BR-8678-01	2066400	stomach	COSV61171511	130327914	c.3143T>G	p.L1048R	Substitution - Missense		2:17666438-17666438	-	76
33	SMC6	TCGA-B5-A11Y-01	1687414	endometrium	COSV100705260	130325988	c.1543C>T	p.R515W	Substitution - Missense		2:17715048-17715048	-	59
34	SMC6	TCGA-EE-A29D-06	1995871	skin	COSV61178568	130328638	c.3077G>A	p.R1026K	Substitution - Missense		2:17666504-17666504	-	87
35	SMC6	ICGC_0027	1714913	pancreas	COSV61172244	130325796	c.2735T>C	p.L912S	Substitution - Missense		2:17683707-17683707	-	NA
36	SMC6	TCGA-PJ-A8JU-01	2062273	kidney	COSV100704779	130332491	c.2706T>G	p.Y902*	Substitution - Nonsense		2:17683736-17683736	-	81
37	SMC6	TCGA-A2-A0EY-01	1788310	breast	COSV61171354	130327292	c.1354G>T	p.E452*	Substitution - Nonsense		2:17716257-17716257	-	62
38	SMC6	TCGA-FV-A3I0-01	2062857	liver	COSV61178404	130328453	c.2500C>T	p.R834*	Substitution - Nonsense		2:17696321-17696321	-	76
39	SMC6	TCGA-BG-A222-01	2066553	endometrium	COSV100705118	130328112	c.1546G>A	p.D516N	Substitution - Missense		2:17715045-17715045	-	49
40	SMC6	TCGA-AN-A046-01	2056102	breast	COSV61173444	130328923	c.691G>T	p.E231*	Substitution - Nonsense		2:17725292-17725292	-	68
41	SMC6	TCGA-B5-A1MR-01	2066654	endometrium	COSV100705345	130327848	c.1351G>T	p.E451*	Substitution - Nonsense		2:17716260-17716260	-	65
42	SMC6	TCGA-D1-A16Y-01	1687518	endometrium	COSV61174397	130328104	c.2893G>T	p.E965*	Substitution - Nonsense		2:17678876-17678876	-	56
43	SMC6	TCGA-DA-A3F8-06	1995819	skin	COSV61171584	130330207	c.389C>T	p.A130V	Substitution - Missense		2:17731833-17731833	-	39
44	SMC6	TCGA-A4-A5Y1-01	2062371	kidney	COSV61178870	130331615	c.3152A>C	p.Q1051P	Substitution - Missense		2:17666429-17666429	-	75
45	SMC6	TCGA-AX-A2HJ-01	2066538	endometrium	COSV61174604	130328663	c.2975G>A	p.R992H	Substitution - Missense		2:17670511-17670511	-	35
46	SMC6	GBM18-I2	2669846	central_nervous_system	COSV100705245	130325268	c.2837A>G	p.D946G	Substitution - Missense		2:17678932-17678932	-	40
47	SMC6	TCGA-AD-6889-01	1565929	large_intestine	COSV61172244	130325796	c.2735T>C	p.L912S	Substitution - Missense		2:17683707-17683707	-	76
48	SMC6	TCGA-AP-A0LM-01	1687351	endometrium	COSV61174069	130330325	c.2007-1G>T	p.?	Unknown		2:17703293-17703293	-	33
49	SMC6	TCGA-B5-A11E-01	1687398	endometrium	COSV61173220	130329100	c.274G>A	p.G92S	Substitution - Missense		2:17738291-17738291	-	53
50	SMC6	TCGA-37-A5EL-01	2320301	lung	COSV100704664	130326202	c.1025G>A	p.R342Q	Substitution - Missense		2:17718144-17718144	-	53
51	SMC6	TCGA-31-1953-01	1479973	ovary	COSV61173504	130327959	c.497C>T	p.T166M	Substitution - Missense		2:17731124-17731124	-	52
52	SMC6	TCGA-NK-A5CT-01	2248748	lung	COSV100704894	130334560	c.1714T>A	p.Y572N	Substitution - Missense		2:17714877-17714877	-	70
53	SMC6	TCGA-XF-A9SI-01	2204768	urinary_tract	COSV61175660	130325320	c.579G>A	p.M193I	Substitution - Missense		2:17726434-17726434	-	73
54	SMC6	TCGA-5L-AAT0-01	2248930	breast	COSV100705172	130331158	c.179C>T	p.S60L	Substitution - Missense		2:17741671-17741671	-	42
55	SMC6	TCGA-EW-A1PB-01	1788937	breast	COSV61173971	130331206	c.1694C>T	p.S565F	Substitution - Missense		2:17714897-17714897	-	70
56	SMC6	TCGA-VS-A9V1-01	2204208	cervix	COSV100705148	130327712	c.1744C>G	p.P582A	Substitution - Missense		2:17708740-17708740	-	46
57	SMC6	TCGA-DM-A28C-01	1566078	large_intestine	COSV61173724	130330096	c.686C>T	p.T229M	Substitution - Missense		2:17725297-17725297	-	74
58	SMC6	TCGA-66-2785-01	1686860	lung	COSV61174121	130327444	c.1248A>T	p.R416S	Substitution - Missense		2:17716839-17716839	-	65
59	SMC6	TCGA-AX-A2HD-01	2066689	endometrium	COSV61179753	130329858	c.454C>T	p.R152*	Substitution - Nonsense		2:17731768-17731768	-	69
60	SMC6	TCGA-CQ-7069-01	2061844	upper_aerodigestive_tract	COSV61173504	130327959	c.497C>T	p.T166M	Substitution - Missense		2:17731124-17731124	-	77
61	SMC6	YUGAFFE	1896245	skin	COSV61171584	130330207	c.389C>T	p.A130V	Substitution - Missense	het	2:17731833-17731833	-	NA
62	SMC6	TCGA-AJ-A5DW-01	2130032	endometrium	COSV61174110	130329637	c.574G>T	p.E192*	Substitution - Nonsense		2:17726439-17726439	-	56
63	SMC6	TCGA-90-A4EE-01	2063359	lung	COSV100704989	130330833	c.317T>C	p.L106S	Substitution - Missense		2:17738248-17738248	-	53
64	SMC6	TCGA-AX-A0J0-01	1687375	endometrium	COSV61175578	130332317	c.2134G>T	p.E712*	Substitution - Nonsense		2:17703165-17703165	-	47
65	SMC6	TCGA-AA-A017-01	1565897	large_intestine	COSV61178372	130326981	c.449G>A	p.G150E	Substitution - Missense		2:17731773-17731773	-	57
66	SMC6	TCGA-AG-3892-01	1566351	large_intestine	COSV61175793	130331338	c.853G>T	p.E285*	Substitution - Nonsense		2:17721032-17721032	-	57
67	SMC6	TCGA-AX-A05Z-01	1687364	endometrium	COSV61171354	130327292	c.1354G>T	p.E452*	Substitution - Nonsense		2:17716257-17716257	-	37
68	SMC6	TCGA-G2-A3IE-01	1786812	urinary_tract	COSV61174191	130332072	c.2532G>C	p.E844D	Substitution - Missense		2:17696289-17696289	-	51
69	SMC6	CSCC-44-T	2158544	skin	COSV61173692	130331361	c.2173C>T	p.R725W	Substitution - Missense	het	2:17701879-17701879	-	43
70	SMC6	ESCC_164	2342412	oesophagus	COSV61174604	130328663	c.2975G>A	p.R992H	Substitution - Missense		2:17670511-17670511	-	55
71	SMC6	TCGA-AJ-A3OK-01	2066714	endometrium	COSV100704702	130331626	c.2831A>G	p.Y944C	Substitution - Missense		2:17678938-17678938	-	73
72	SMC6	TCGA-FI-A2F4-01	2066648	endometrium	COSV100705074	130329788	c.3010T>C	p.W1004R	Substitution - Missense		2:17670476-17670476	-	64
73	SMC6	TCGA-B1-A655-01	2129929	kidney	COSV61179089	130330677	c.1534A>T	p.I512F	Substitution - Missense		2:17715057-17715057	-	77
74	SMC6	CG50	2673103	large_intestine	COSV61175578	130332317	c.2134G>T	p.E712*	Substitution - Nonsense		2:17703165-17703165	-	59
75	SMC6	TCGA-F5-6814-01	1566427	large_intestine	COSV61174110	130329637	c.574G>T	p.E192*	Substitution - Nonsense		2:17726439-17726439	-	57
76	SMC6	TCGA-C5-A8YR-01	2130050	cervix	COSV61172081	130326535	c.1825G>C	p.E609Q	Substitution - Missense		2:17708659-17708659	-	56
77	SMC6	TCGA-QG-A5Z2-01	2061723	large_intestine	COSV61177342	130330072	c.641C>T	p.T214M	Substitution - Missense		2:17725342-17725342	-	61
78	SMC6	TCGA-ER-A193-06	1995941	skin	COSV61174415	130333957	c.1259T>C	p.F420S	Substitution - Missense		2:17716828-17716828	-	62
79	SMC6	TCGA-BR-8372-01	2066323	stomach	COSV61172622	130329655	c.1550C>T	p.P517L	Substitution - Missense		2:17715041-17715041	-	63
80	SMC6	T4538	2518496	large_intestine	COSV61173504	130327959	c.497C>T	p.T166M	Substitution - Missense		2:17731124-17731124	-	62
81	SMC6	TCGA-BH-A18G-01	2056074	breast	COSV61177949	130329320	c.2240A>G	p.E747G	Substitution - Missense		2:17700362-17700362	-	81
82	SMC6	TCGA-DK-A6AW-01	2061538	urinary_tract	COSV61173444	130328923	c.691G>T	p.E231*	Substitution - Nonsense		2:17725292-17725292	-	70
83	SMC6	431LC	2497633	lung	COSV61173724	130330096	c.686C>T	p.T229M	Substitution - Missense	het	2:17725297-17725297	-	60
84	SMC6	TCGA-VS-A8QC-01	2204776	cervix	COSV61172316	130329677	c.2818C>T	p.R940*	Substitution - Nonsense		2:17678951-17678951	-	51
85	SMC6	TCGA-AX-A1C9-01	2066715	endometrium	COSV100705092	130332112	c.1517G>A	p.G506D	Substitution - Missense		2:17716094-17716094	-	73
86	SMC6	T3225	2161803	large_intestine	COSV61172316	130329677	c.2818C>T	p.R940*	Substitution - Nonsense		2:17678951-17678951	-	56.5
87	SMC6	TCGA-D1-A17Q-01	1687532	endometrium	COSV100704802	130328856	c.2083G>T	p.D695Y	Substitution - Missense		2:17703216-17703216	-	54
88	SMC6	TCGA-64-5781-01	1684195	lung	COSV61178782	109193815	c.1441G>T	p.G481C	Substitution - Missense		2:17716170-17716170	-	55
89	SMC6	PD42121a	2749319	skin	COSV61173692	109199476	c.2173C>T	p.R725W	Substitution - Missense		2:17701879-17701879	-	61
90	SMC6	TCGA-23-2645-01	1637154	ovary	COSV61173389	109199096	c.397G>A	p.A133T	Substitution - Missense	het	2:17731825-17731825	-	54
91	SMC6	TCGA-D1-A16F-01	1687508	endometrium	COSV61176717	109196523	c.1159C>T	p.R387*	Substitution - Nonsense	het	2:17717110-17717110	-	60
92	SMC6	ME009T	1586941	skin	COSV61178372	109194936	c.449G>A	p.G150E	Substitution - Missense		2:17731773-17731773	-	50
93	SMC6	8014813	1567870	pancreas	COSV61172244	109193744	c.2735T>C	p.L912S	Substitution - Missense	het	2:17683707-17683707	-	NA
94	SMC6	CAL27	2161895	upper_aerodigestive_tract	COSV61172081	109194513	c.1825G>C	p.E609Q	Substitution - Missense		2:17708659-17708659	-	56
95	SMC6	TCGA-C5-A8XK-01	2130310	cervix	COSV100705107	109193135	c.2374G>C	p.E792Q	Substitution - Missense		2:17700228-17700228	-	30
96	SMC6	TCGA-ED-A7PZ-01	2062901	liver	COSV61172147	109194844	c.1682C>T	p.P561L	Substitution - Missense		2:17714909-17714909	-	61
97	SMC6	TCGA-B5-A1MX-01	2066551	endometrium	COSV100705096	109193495	c.1798A>G	p.N600D	Substitution - Missense		2:17708686-17708686	-	47
98	SMC6	TCGA-B5-A1MX-01	2066551	endometrium	COSV100705094	109193484	c.2965G>A	p.G989R	Substitution - Missense		2:17670521-17670521	-	47
99	SMC6	TCGA-Y8-A8S1-01	2204280	kidney	COSV100704840	109201831	c.1987G>C	p.D663H	Substitution - Missense		2:17707238-17707238	-	61
100	SMC6	TCGA-62-8395-01	2063093	lung	COSV100705266	109198370	c.2239G>C	p.E747Q	Substitution - Missense		2:17700363-17700363	-	80
101	SMC6	TCGA-GC-A4ZW-01	2248598	urinary_tract	COSV100704760	109196401	c.1426C>T	p.R476*	Substitution - Nonsense		2:17716185-17716185	-	71
102	SMC6	TCGA-BR-7851-01	2066386	stomach	COSV61175873	109193549	c.2446C>T	p.R816*	Substitution - Nonsense		2:17696375-17696375	-	74
103	SMC6	TCGA-G9-A9S0-01	2205325	prostate	COSV100704720	109193208	c.3005C>T	p.S1002F	Substitution - Missense		2:17670481-17670481	-	53
104	SMC6	TCGA-DX-A3U6-01	2136757	soft_tissue	COSV100704984	109202510	c.113C>T	p.T38I	Substitution - Missense		2:17745834-17745834	-	NA
105	SMC6	TCGA-AJ-A3EK-01	2066562	endometrium	COSV100705073	109195040	c.1724G>T	p.R575I	Substitution - Missense		2:17714867-17714867	-	53
106	SMC6	TCGA-EK-A2H0-01	2061580	cervix	COSV61177031	109194132	c.1810G>C	p.D604H	Substitution - Missense		2:17708674-17708674	-	24
107	SMC6	TCGA-CG-5721-01	2066295	stomach	COSV61172300	109195879	c.1601A>G	p.Y534C	Substitution - Missense		2:17714990-17714990	-	58
108	SMC6	TCGA-DH-A7US-01	2205149	central_nervous_system	COSV100705149	109196195	c.3091G>T	p.D1031Y	Substitution - Missense		2:17666490-17666490	-	50
109	SMC6	TCGA-EY-A2OP-01	2066641	endometrium	COSV100704664	109194139	c.1025G>A	p.R342Q	Substitution - Missense		2:17718144-17718144	-	63
110	SMC6	TCGA-SX-A7SN-01	2130162	kidney	COSV100704851	109194503	c.2365C>T	p.Q789*	Substitution - Nonsense		2:17700237-17700237	-	52
111	SMC6	TCGA-E5-A4U1-01	2061548	urinary_tract	COSV61172081	109194513	c.1825G>C	p.E609Q	Substitution - Missense		2:17708659-17708659	-	72
112	SMC6	TCGA-BH-A0HF-01	2056075	breast	COSV100705274	109198567	c.1570G>A	p.E524K	Substitution - Missense		2:17715021-17715021	-	77
113	SMC6	TCGA-BS-A0UF-01	1687472	endometrium	COSV61171342	109198738	c.1552G>T	p.E518*	Substitution - Nonsense		2:17715039-17715039	-	65
114	SMC6	TCGA-UY-A9PA-01	2248614	urinary_tract	COSV61173076	109198893	c.1244A>G	p.E415G	Substitution - Missense		2:17716843-17716843	-	48
115	SMC6	TCGA-EO-A3AZ-01	2129875	endometrium	COSV61177342	109198237	c.641C>T	p.T214M	Substitution - Missense		2:17725342-17725342	-	80
116	SMC6	GCYC_366_T	2606317	stomach	COSV61173220	109197154	c.274G>A	p.G92S	Substitution - Missense		2:17738291-17738291	-	NA
117	SMC6	TCGA-AR-A0TS-01	1788493	breast	COSV61172396	109194306	c.745C>T	p.R249C	Substitution - Missense		2:17721243-17721243	-	46
118	SMC6	TCGA-AD-6889-01	1565929	large_intestine	COSV61172244	109193744	c.2735T>C	p.L912S	Substitution - Missense		2:17683707-17683707	-	76
119	SMC6	TCGA-PJ-A8JU-01	2062273	kidney	COSV100704779	109200525	c.2706T>G	p.Y902*	Substitution - Nonsense		2:17683736-17683736	-	81
120	SMC6	TCGA-BR-8678-01	2066400	stomach	COSV61171511	109195993	c.3143T>G	p.L1048R	Substitution - Missense		2:17666438-17666438	-	76
121	SMC6	TCGA-AN-A046-01	2056102	breast	COSV61173444	109196956	c.691G>T	p.E231*	Substitution - Nonsense		2:17725292-17725292	-	68
122	SMC6	TCGA-A4-A5Y1-01	2062371	kidney	COSV61178870	109199699	c.3152A>C	p.Q1051P	Substitution - Missense		2:17666429-17666429	-	75
123	SMC6	ICGC_0027	1714913	pancreas	COSV61172244	109193744	c.2735T>C	p.L912S	Substitution - Missense		2:17683707-17683707	-	NA
124	SMC6	GBM18-I2	2669846	central_nervous_system	COSV100705245	109193113	c.2837A>G	p.D946G	Substitution - Missense		2:17678932-17678932	-	40
125	SMC6	TCGA-EE-A29D-06	1995871	skin	COSV61178568	109196662	c.3077G>A	p.R1026K	Substitution - Missense		2:17666504-17666504	-	87
126	SMC6	TCGA-AX-A2HJ-01	2066538	endometrium	COSV61174604	109196686	c.2975G>A	p.R992H	Substitution - Missense		2:17670511-17670511	-	35
127	SMC6	TCGA-BG-A222-01	2066553	endometrium	COSV100705118	109196165	c.1546G>A	p.D516N	Substitution - Missense		2:17715045-17715045	-	49
128	SMC6	TCGA-90-A4ED-01	2063436	lung	COSV100705396	109200666	c.314C>T	p.S105F	Substitution - Missense		2:17738251-17738251	-	69
129	SMC6	TCGA-A2-A0EY-01	1788310	breast	COSV61171354	109195273	c.1354G>T	p.E452*	Substitution - Nonsense		2:17716257-17716257	-	62
130	SMC6	TCGA-B5-A11Y-01	1687414	endometrium	COSV100705260	109193972	c.1543C>T	p.R515W	Substitution - Missense		2:17715048-17715048	-	59
131	SMC6	TCGA-DA-A3F8-06	1995819	skin	COSV61171584	109198401	c.389C>T	p.A130V	Substitution - Missense		2:17731833-17731833	-	39
132	SMC6	TCGA-D1-A16Y-01	1687518	endometrium	COSV61174397	109196157	c.2893G>T	p.E965*	Substitution - Nonsense		2:17678876-17678876	-	56
133	SMC6	TCGA-37-A5EL-01	2320301	lung	COSV100704664	109194139	c.1025G>A	p.R342Q	Substitution - Missense		2:17718144-17718144	-	53
134	SMC6	TCGA-B5-A1MR-01	2066654	endometrium	COSV100705345	109195892	c.1351G>T	p.E451*	Substitution - Nonsense		2:17716260-17716260	-	65
135	SMC6	TCGA-FV-A3I0-01	2062857	liver	COSV61178404	109196481	c.2500C>T	p.R834*	Substitution - Nonsense		2:17696321-17696321	-	76
136	SMC6	TCGA-AP-A0LM-01	1687351	endometrium	COSV61174069	109198554	c.2007-1G>T	p.?	Unknown		2:17703293-17703293	-	33
137	SMC6	TCGA-XF-A9SI-01	2204768	urinary_tract	COSV61175660	109193197	c.579G>A	p.M193I	Substitution - Missense		2:17726434-17726434	-	73
138	SMC6	TCGA-31-1953-01	1479973	ovary	COSV61173504	109196032	c.497C>T	p.T166M	Substitution - Missense		2:17731124-17731124	-	52
139	SMC6	TCGA-DM-A28C-01	1566078	large_intestine	COSV61173724	109198262	c.686C>T	p.T229M	Substitution - Missense		2:17725297-17725297	-	74
140	SMC6	TCGA-EW-A1PB-01	1788937	breast	COSV61173971	109199326	c.1694C>T	p.S565F	Substitution - Missense		2:17714897-17714897	-	70
141	SMC6	TCGA-VS-A9V1-01	2204208	cervix	COSV100705148	109195733	c.1744C>G	p.P582A	Substitution - Missense		2:17708740-17708740	-	46
142	SMC6	TCGA-B5-A11E-01	1687398	endometrium	COSV61173220	109197154	c.274G>A	p.G92S	Substitution - Missense		2:17738291-17738291	-	53
143	SMC6	TCGA-66-2785-01	1686860	lung	COSV61174121	109195435	c.1248A>T	p.R416S	Substitution - Missense		2:17716839-17716839	-	65
144	SMC6	TCGA-NK-A5CT-01	2248748	lung	COSV100704894	109202389	c.1714T>A	p.Y572N	Substitution - Missense		2:17714877-17714877	-	70
145	SMC6	TCGA-CQ-7069-01	2061844	upper_aerodigestive_tract	COSV61173504	109196032	c.497C>T	p.T166M	Substitution - Missense		2:17731124-17731124	-	77
146	SMC6	TCGA-5L-AAT0-01	2248930	breast	COSV100705172	109199281	c.179C>T	p.S60L	Substitution - Missense		2:17741671-17741671	-	42
147	SMC6	YUGAFFE	1896245	skin	COSV61171584	109198401	c.389C>T	p.A130V	Substitution - Missense	het	2:17731833-17731833	-	NA
148	SMC6	TCGA-AX-A2HD-01	2066689	endometrium	COSV61179753	109198028	c.454C>T	p.R152*	Substitution - Nonsense		2:17731768-17731768	-	69
149	SMC6	CSCC-44-T	2158544	skin	COSV61173692	109199476	c.2173C>T	p.R725W	Substitution - Missense	het	2:17701879-17701879	-	43
150	SMC6	TCGA-90-A4EE-01	2063359	lung	COSV100704989	109199023	c.317T>C	p.L106S	Substitution - Missense		2:17738248-17738248	-	53
151	SMC6	TCGA-AA-A017-01	1565897	large_intestine	COSV61178372	109194936	c.449G>A	p.G150E	Substitution - Missense		2:17731773-17731773	-	57
152	SMC6	ESCC_164	2342412	oesophagus	COSV61174604	109196686	c.2975G>A	p.R992H	Substitution - Missense		2:17670511-17670511	-	55
153	SMC6	TCGA-AJ-A5DW-01	2130032	endometrium	COSV61174110	109197828	c.574G>T	p.E192*	Substitution - Nonsense		2:17726439-17726439	-	56
154	SMC6	TCGA-AG-3892-01	1566351	large_intestine	COSV61175793	109199448	c.853G>T	p.E285*	Substitution - Nonsense		2:17721032-17721032	-	57
155	SMC6	TCGA-AX-A05Z-01	1687364	endometrium	COSV61171354	109195273	c.1354G>T	p.E452*	Substitution - Nonsense		2:17716257-17716257	-	37
156	SMC6	TCGA-G2-A3IE-01	1786812	urinary_tract	COSV61174191	109200131	c.2532G>C	p.E844D	Substitution - Missense		2:17696289-17696289	-	51
157	SMC6	TCGA-AX-A0J0-01	1687375	endometrium	COSV61175578	109200363	c.2134G>T	p.E712*	Substitution - Nonsense		2:17703165-17703165	-	47
158	SMC6	TCGA-B1-A655-01	2129929	kidney	COSV61179089	109198903	c.1534A>T	p.I512F	Substitution - Missense		2:17715057-17715057	-	77
159	SMC6	TCGA-AJ-A3OK-01	2066714	endometrium	COSV100704702	109199710	c.2831A>G	p.Y944C	Substitution - Missense		2:17678938-17678938	-	73
160	SMC6	T3225	2161803	large_intestine	COSV61172316	109197871	c.2818C>T	p.R940*	Substitution - Nonsense		2:17678951-17678951	-	56.5
161	SMC6	TCGA-FI-A2F4-01	2066648	endometrium	COSV100705074	109197976	c.3010T>C	p.W1004R	Substitution - Missense		2:17670476-17670476	-	64
162	SMC6	TCGA-VS-A8QC-01	2204776	cervix	COSV61172316	109197871	c.2818C>T	p.R940*	Substitution - Nonsense		2:17678951-17678951	-	51
163	SMC6	431LC	2497633	lung	COSV61173724	109198262	c.686C>T	p.T229M	Substitution - Missense	het	2:17725297-17725297	-	60
164	SMC6	TCGA-BR-8372-01	2066323	stomach	COSV61172622	109197845	c.1550C>T	p.P517L	Substitution - Missense		2:17715041-17715041	-	63
165	SMC6	TCGA-ER-A193-06	1995941	skin	COSV61174415	109201932	c.1259T>C	p.F420S	Substitution - Missense		2:17716828-17716828	-	62
166	SMC6	TCGA-DK-A6AW-01	2061538	urinary_tract	COSV61173444	109196956	c.691G>T	p.E231*	Substitution - Nonsense		2:17725292-17725292	-	70
167	SMC6	TCGA-C5-A8YR-01	2130050	cervix	COSV61172081	109194513	c.1825G>C	p.E609Q	Substitution - Missense		2:17708659-17708659	-	56
168	SMC6	TCGA-F5-6814-01	1566427	large_intestine	COSV61174110	109197828	c.574G>T	p.E192*	Substitution - Nonsense		2:17726439-17726439	-	57
169	SMC6	TCGA-BH-A18G-01	2056074	breast	COSV61177949	109197476	c.2240A>G	p.E747G	Substitution - Missense		2:17700362-17700362	-	81
170	SMC6	CG50	2673103	large_intestine	COSV61175578	109200363	c.2134G>T	p.E712*	Substitution - Nonsense		2:17703165-17703165	-	59
171	SMC6	TCGA-QG-A5Z2-01	2061723	large_intestine	COSV61177342	109198237	c.641C>T	p.T214M	Substitution - Missense		2:17725342-17725342	-	61
172	SMC6	T4538	2518496	large_intestine	COSV61173504	109196032	c.497C>T	p.T166M	Substitution - Missense		2:17731124-17731124	-	62
173	SMC6	TCGA-AX-A1C9-01	2066715	endometrium	COSV100705092	109200182	c.1517G>A	p.G506D	Substitution - Missense		2:17716094-17716094	-	73
174	SMC6	TCGA-D1-A17Q-01	1687532	endometrium	COSV100704802	109196881	c.2083G>T	p.D695Y	Substitution - Missense		2:17703216-17703216	-	54
265	SMC6	TCGA-64-5781-01	1684195	lung	COSV61178782	119575919	c.1441G>T	p.G481C	Substitution - Missense		2:17716170-17716170	-	55
267	SMC6	TCGA-D1-A16F-01	1687508	endometrium	COSV61176717	119580892	c.1159C>T	p.R387*	Substitution - Nonsense	het	2:17717110-17717110	-	60
268	SMC6	TCGA-23-2645-01	1637154	ovary	COSV61173389	119584670	c.397G>A	p.A133T	Substitution - Missense	het	2:17731825-17731825	-	54
269	SMC6	PD42121a	2749319	skin	COSV61173692	119585395	c.2173C>T	p.R725W	Substitution - Missense		2:17701879-17701879	-	61
271	SMC6	ME009T	1586941	skin	COSV61178372	119577802	c.449G>A	p.G150E	Substitution - Missense		2:17731773-17731773	-	50
272	SMC6	CAL27	2161895	upper_aerodigestive_tract	COSV61172081	119577027	c.1825G>C	p.E609Q	Substitution - Missense		2:17708659-17708659	-	56
273	SMC6	8014813	1567870	pancreas	COSV61172244	119575765	c.2735T>C	p.L912S	Substitution - Missense	het	2:17683707-17683707	-	NA
274	SMC6	TCGA-C5-A8XK-01	2130310	cervix	COSV100705107	119574875	c.2374G>C	p.E792Q	Substitution - Missense		2:17700228-17700228	-	30
275	SMC6	TCGA-ED-A7PZ-01	2062901	liver	COSV61172147	119577636	c.1682C>T	p.P561L	Substitution - Missense		2:17714909-17714909	-	61
276	SMC6	TCGA-B5-A1MX-01	2066551	endometrium	COSV100705094	119575389	c.2965G>A	p.G989R	Substitution - Missense		2:17670521-17670521	-	47
277	SMC6	TCGA-B5-A1MX-01	2066551	endometrium	COSV100705096	119575400	c.1798A>G	p.N600D	Substitution - Missense		2:17708686-17708686	-	47
279	SMC6	TCGA-Y8-A8S1-01	2204280	kidney	COSV100704840	119589678	c.1987G>C	p.D663H	Substitution - Missense		2:17707238-17707238	-	61
280	SMC6	TCGA-62-8395-01	2063093	lung	COSV100705266	119583648	c.2239G>C	p.E747Q	Substitution - Missense		2:17700363-17700363	-	80
281	SMC6	TCGA-GC-A4ZW-01	2248598	urinary_tract	COSV100704760	119580672	c.1426C>T	p.R476*	Substitution - Nonsense		2:17716185-17716185	-	71
282	SMC6	TCGA-BR-7851-01	2066386	stomach	COSV61175873	119575506	c.2446C>T	p.R816*	Substitution - Nonsense		2:17696375-17696375	-	74
284	SMC6	TCGA-G9-A9S0-01	2205325	prostate	COSV100704720	119574968	c.3005C>T	p.S1002F	Substitution - Missense		2:17670481-17670481	-	53
286	SMC6	TCGA-DX-A3U6-01	2136757	soft_tissue	COSV100704984	119590803	c.113C>T	p.T38I	Substitution - Missense		2:17745834-17745834	-	NA
287	SMC6	TCGA-AJ-A3EK-01	2066562	endometrium	COSV100705073	119578037	c.1724G>T	p.R575I	Substitution - Missense		2:17714867-17714867	-	53
288	SMC6	TCGA-EK-A2H0-01	2061580	cervix	COSV61177031	119576499	c.1810G>C	p.D604H	Substitution - Missense		2:17708674-17708674	-	24
289	SMC6	TCGA-CG-5721-01	2066295	stomach	COSV61172300	119579631	c.1601A>G	p.Y534C	Substitution - Missense		2:17714990-17714990	-	58
292	SMC6	TCGA-DH-A7US-01	2205149	central_nervous_system	COSV100705149	119580315	c.3091G>T	p.D1031Y	Substitution - Missense		2:17666490-17666490	-	50
293	SMC6	TCGA-EY-A2OP-01	2066641	endometrium	COSV100704664	119576519	c.1025G>A	p.R342Q	Substitution - Missense		2:17718144-17718144	-	63
294	SMC6	TCGA-SX-A7SN-01	2130162	kidney	COSV100704851	119577016	c.2365C>T	p.Q789*	Substitution - Nonsense		2:17700237-17700237	-	52
295	SMC6	TCGA-E5-A4U1-01	2061548	urinary_tract	COSV61172081	119577027	c.1825G>C	p.E609Q	Substitution - Missense		2:17708659-17708659	-	72
298	SMC6	TCGA-BS-A0UF-01	1687472	endometrium	COSV61171342	119584121	c.1552G>T	p.E518*	Substitution - Nonsense		2:17715039-17715039	-	65
299	SMC6	TCGA-BH-A0HF-01	2056075	breast	COSV100705274	119583823	c.1570G>A	p.E524K	Substitution - Missense		2:17715021-17715021	-	77
300	SMC6	TCGA-UY-A9PA-01	2248614	urinary_tract	COSV61173076	119584389	c.1244A>G	p.E415G	Substitution - Missense		2:17716843-17716843	-	48
301	SMC6	GCYC_366_T	2606317	stomach	COSV61173220	119582092	c.274G>A	p.G92S	Substitution - Missense		2:17738291-17738291	-	NA
302	SMC6	TCGA-EO-A3AZ-01	2129875	endometrium	COSV61177342	119583483	c.641C>T	p.T214M	Substitution - Missense		2:17725342-17725342	-	80
304	SMC6	TCGA-AR-A0TS-01	1788493	breast	COSV61172396	119576750	c.745C>T	p.R249C	Substitution - Missense		2:17721243-17721243	-	46
305	SMC6	GBM18-I2	2669846	central_nervous_system	COSV100705245	119574831	c.2837A>G	p.D946G	Substitution - Missense		2:17678932-17678932	-	40
306	SMC6	TCGA-BR-8678-01	2066400	stomach	COSV61171511	119579856	c.3143T>G	p.L1048R	Substitution - Missense		2:17666438-17666438	-	76
307	SMC6	TCGA-D1-A16Y-01	1687518	endometrium	COSV61174397	119580238	c.2893G>T	p.E965*	Substitution - Nonsense		2:17678876-17678876	-	56
308	SMC6	TCGA-A2-A0EY-01	1788310	breast	COSV61171354	119578479	c.1354G>T	p.E452*	Substitution - Nonsense		2:17716257-17716257	-	62
309	SMC6	TCGA-AN-A046-01	2056102	breast	COSV61173444	119581761	c.691G>T	p.E231*	Substitution - Nonsense		2:17725292-17725292	-	68
310	SMC6	ICGC_0027	1714913	pancreas	COSV61172244	119575765	c.2735T>C	p.L912S	Substitution - Missense		2:17683707-17683707	-	NA
311	SMC6	TCGA-DA-A3F8-06	1995819	skin	COSV61171584	119583668	c.389C>T	p.A130V	Substitution - Missense		2:17731833-17731833	-	39
312	SMC6	TCGA-B5-A1MR-01	2066654	endometrium	COSV100705345	119579644	c.1351G>T	p.E451*	Substitution - Nonsense		2:17716260-17716260	-	65
314	SMC6	TCGA-PJ-A8JU-01	2062273	kidney	COSV100704779	119587404	c.2706T>G	p.Y902*	Substitution - Nonsense		2:17683736-17683736	-	81
315	SMC6	TCGA-AX-A2HJ-01	2066538	endometrium	COSV61174604	119581363	c.2975G>A	p.R992H	Substitution - Missense		2:17670511-17670511	-	35
316	SMC6	TCGA-A4-A5Y1-01	2062371	kidney	COSV61178870	119585802	c.3152A>C	p.Q1051P	Substitution - Missense		2:17666429-17666429	-	75
317	SMC6	TCGA-90-A4ED-01	2063436	lung	COSV100705396	119587638	c.314C>T	p.S105F	Substitution - Missense		2:17738251-17738251	-	69
318	SMC6	TCGA-AD-6889-01	1565929	large_intestine	COSV61172244	119575765	c.2735T>C	p.L912S	Substitution - Missense		2:17683707-17683707	-	76
319	SMC6	TCGA-FV-A3I0-01	2062857	liver	COSV61178404	119580817	c.2500C>T	p.R834*	Substitution - Nonsense		2:17696321-17696321	-	76
320	SMC6	TCGA-EE-A29D-06	1995871	skin	COSV61178568	119581209	c.3077G>A	p.R1026K	Substitution - Missense		2:17666504-17666504	-	87
321	SMC6	TCGA-B5-A11Y-01	1687414	endometrium	COSV100705260	119576164	c.1543C>T	p.R515W	Substitution - Missense		2:17715048-17715048	-	59
322	SMC6	TCGA-37-A5EL-01	2320301	lung	COSV100704664	119576519	c.1025G>A	p.R342Q	Substitution - Missense		2:17718144-17718144	-	53
324	SMC6	TCGA-BG-A222-01	2066553	endometrium	COSV100705118	119580254	c.1546G>A	p.D516N	Substitution - Missense		2:17715045-17715045	-	49
325	SMC6	TCGA-AP-A0LM-01	1687351	endometrium	COSV61174069	119583788	c.2007-1G>T	p.?	Unknown		2:17703293-17703293	-	33
327	SMC6	TCGA-XF-A9SI-01	2204768	urinary_tract	COSV61175660	119574956	c.579G>A	p.M193I	Substitution - Missense		2:17726434-17726434	-	73
328	SMC6	TCGA-VS-A9V1-01	2204208	cervix	COSV100705148	119579382	c.1744C>G	p.P582A	Substitution - Missense		2:17708740-17708740	-	46
329	SMC6	TCGA-31-1953-01	1479973	ovary	COSV61173504	119579914	c.497C>T	p.T166M	Substitution - Missense		2:17731124-17731124	-	52
330	SMC6	TCGA-NK-A5CT-01	2248748	lung	COSV100704894	119590598	c.1714T>A	p.Y572N	Substitution - Missense		2:17714877-17714877	-	70
331	SMC6	TCGA-B5-A11E-01	1687398	endometrium	COSV61173220	119582092	c.274G>A	p.G92S	Substitution - Missense		2:17738291-17738291	-	53
332	SMC6	TCGA-DM-A28C-01	1566078	large_intestine	COSV61173724	119583515	c.686C>T	p.T229M	Substitution - Missense		2:17725297-17725297	-	74
333	SMC6	TCGA-5L-AAT0-01	2248930	breast	COSV100705172	119585021	c.179C>T	p.S60L	Substitution - Missense		2:17741671-17741671	-	42
334	SMC6	TCGA-EW-A1PB-01	1788937	breast	COSV61173971	119585104	c.1694C>T	p.S565F	Substitution - Missense		2:17714897-17714897	-	70
335	SMC6	YUGAFFE	1896245	skin	COSV61171584	119583668	c.389C>T	p.A130V	Substitution - Missense	het	2:17731833-17731833	-	NA
336	SMC6	TCGA-66-2785-01	1686860	lung	COSV61174121	119578846	c.1248A>T	p.R416S	Substitution - Missense		2:17716839-17716839	-	65
338	SMC6	TCGA-CQ-7069-01	2061844	upper_aerodigestive_tract	COSV61173504	119579914	c.497C>T	p.T166M	Substitution - Missense		2:17731124-17731124	-	77
339	SMC6	TCGA-AX-A2HD-01	2066689	endometrium	COSV61179753	119583177	c.454C>T	p.R152*	Substitution - Nonsense		2:17731768-17731768	-	69
340	SMC6	TCGA-AJ-A5DW-01	2130032	endometrium	COSV61174110	119582916	c.574G>T	p.E192*	Substitution - Nonsense		2:17726439-17726439	-	56
341	SMC6	TCGA-90-A4EE-01	2063359	lung	COSV100704989	119584615	c.317T>C	p.L106S	Substitution - Missense		2:17738248-17738248	-	53
343	SMC6	TCGA-G2-A3IE-01	1786812	urinary_tract	COSV61174191	119586619	c.2532G>C	p.E844D	Substitution - Missense		2:17696289-17696289	-	51
344	SMC6	TCGA-AX-A0J0-01	1687375	endometrium	COSV61175578	119587138	c.2134G>T	p.E712*	Substitution - Nonsense		2:17703165-17703165	-	47
345	SMC6	CSCC-44-T	2158544	skin	COSV61173692	119585395	c.2173C>T	p.R725W	Substitution - Missense	het	2:17701879-17701879	-	43
346	SMC6	TCGA-AX-A05Z-01	1687364	endometrium	COSV61171354	119578479	c.1354G>T	p.E452*	Substitution - Nonsense		2:17716257-17716257	-	37
347	SMC6	TCGA-FI-A2F4-01	2066648	endometrium	COSV100705074	119583071	c.3010T>C	p.W1004R	Substitution - Missense		2:17670476-17670476	-	64
348	SMC6	ESCC_164	2342412	oesophagus	COSV61174604	119581363	c.2975G>A	p.R992H	Substitution - Missense		2:17670511-17670511	-	55
349	SMC6	TCGA-AA-A017-01	1565897	large_intestine	COSV61178372	119577802	c.449G>A	p.G150E	Substitution - Missense		2:17731773-17731773	-	57
351	SMC6	TCGA-AG-3892-01	1566351	large_intestine	COSV61175793	119585332	c.853G>T	p.E285*	Substitution - Nonsense		2:17721032-17721032	-	57
352	SMC6	TCGA-B1-A655-01	2129929	kidney	COSV61179089	119584407	c.1534A>T	p.I512F	Substitution - Missense		2:17715057-17715057	-	77
353	SMC6	TCGA-AJ-A3OK-01	2066714	endometrium	COSV100704702	119585817	c.2831A>G	p.Y944C	Substitution - Missense		2:17678938-17678938	-	73
354	SMC6	CG50	2673103	large_intestine	COSV61175578	119587138	c.2134G>T	p.E712*	Substitution - Nonsense		2:17703165-17703165	-	59
355	SMC6	TCGA-C5-A8YR-01	2130050	cervix	COSV61172081	119577027	c.1825G>C	p.E609Q	Substitution - Missense		2:17708659-17708659	-	56
356	SMC6	TCGA-BH-A18G-01	2056074	breast	COSV61177949	119582491	c.2240A>G	p.E747G	Substitution - Missense		2:17700362-17700362	-	81
357	SMC6	TCGA-F5-6814-01	1566427	large_intestine	COSV61174110	119582916	c.574G>T	p.E192*	Substitution - Nonsense		2:17726439-17726439	-	57
358	SMC6	TCGA-AX-A1C9-01	2066715	endometrium	COSV100705092	119586723	c.1517G>A	p.G506D	Substitution - Missense		2:17716094-17716094	-	73
359	SMC6	TCGA-DK-A6AW-01	2061538	urinary_tract	COSV61173444	119581761	c.691G>T	p.E231*	Substitution - Nonsense		2:17725292-17725292	-	70
360	SMC6	TCGA-BR-8372-01	2066323	stomach	COSV61172622	119582945	c.1550C>T	p.P517L	Substitution - Missense		2:17715041-17715041	-	63
361	SMC6	TCGA-VS-A8QC-01	2204776	cervix	COSV61172316	119582962	c.2818C>T	p.R940*	Substitution - Nonsense		2:17678951-17678951	-	51
362	SMC6	431LC	2497633	lung	COSV61173724	119583515	c.686C>T	p.T229M	Substitution - Missense	het	2:17725297-17725297	-	60
363	SMC6	T4538	2518496	large_intestine	COSV61173504	119579914	c.497C>T	p.T166M	Substitution - Missense		2:17731124-17731124	-	62
364	SMC6	T3225	2161803	large_intestine	COSV61172316	119582962	c.2818C>T	p.R940*	Substitution - Nonsense		2:17678951-17678951	-	56.5
365	SMC6	TCGA-ER-A193-06	1995941	skin	COSV61174415	119589817	c.1259T>C	p.F420S	Substitution - Missense		2:17716828-17716828	-	62
366	SMC6	TCGA-QG-A5Z2-01	2061723	large_intestine	COSV61177342	119583483	c.641C>T	p.T214M	Substitution - Missense		2:17725342-17725342	-	61
367	SMC6	TCGA-D1-A17Q-01	1687532	endometrium	COSV100704802	119581659	c.2083G>T	p.D695Y	Substitution - Missense		2:17703216-17703216	-	54
