# Supplementary material for: The SMC5/6 complex prevents genotoxicity upon APOBEC3A-mediated replication stress
Source: EMBO J. 2024 Jun 17;43(15):3240–55. doi: 10.1038/s44318-024-00137-x (PMC11294446; doi:10.1038/s44318-024-00137-x)
Supplement: Supplementary file 9 — Source data Fig. 5 [file 44318_2024_137_MOESM9_ESM.zip]

Archive with 12 entries (4 files):
- Figure 5 BE GI/
- Figure 5 BE GI/5I/
- Figure 5 BE GI/5H/
- Figure 5 BE GI/5G/
- Figure 5 BE GI/5E/
- Figure 5 BE GI/5D/
- Figure 5 BE GI/5C/
- Figure 5 BE GI/5B/
- Figure 5 BE GI/5E/Panel 5e numerical data.xlsx
- Figure 5 BE GI/5D/Panel 5d Numerical data.xlsx
- Figure 5 BE GI/5G/Panel 5g-i - imaging analysis.xlsx
- Figure 5 BE GI/5B/Panel 5b-c Image quantification.xlsx
