# Supplementary material for: The SMC5/6 complex prevents genotoxicity upon APOBEC3A-mediated replication stress
Source: EMBO J. 2024 Jun 17;43(15):3240–55. doi: 10.1038/s44318-024-00137-x (PMC11294446; doi:10.1038/s44318-024-00137-x)
Supplement: Supplementary file 9 — Source data Fig. 5 [file 44318_2024_137_MOESM9_ESM.zip › Figure 5 BE GI/5E/Panel 5e numerical data.xlsx]

## Sheet: Panel 5e numerical data
	neo -dox	neo -dox	neo -dox	neo + dox	neo + dox	neo + dox	shsmc5 - dox	shsmc5 - dox	shsmc5 - dox	shsmc5 + dox	shsmc5 + dox	shsmc5 + dox
Synchronized	0.85	1.23	0.94	3.41	4.12	3.88	0.36	1.7	1.04	2.34	4.65	5.13
24h post release	2.48	2.61	3.34	17.3	24.4	18	3.3	5.57	6.21	41.3	34.2	47.7

## Sheet: Data description
		Quantification of %cells positive for gammaH2AX by flow cytometry from replicate experiments
