# Supplementary material for: The SMC5/6 complex prevents genotoxicity upon APOBEC3A-mediated replication stress
Source: EMBO J. 2024 Jun 17;43(15):3240–55. doi: 10.1038/s44318-024-00137-x (PMC11294446; doi:10.1038/s44318-024-00137-x)
Supplement: Supplementary file 9 — Source data Fig. 5 [file 44318_2024_137_MOESM9_ESM.zip › Figure 5 BE GI/5D/Panel 5d Numerical data.xlsx]

## Sheet: Panel 5d Numerical data
	G1	G1	G1	S	S	S	G2	G2	G2
	Cycle			Cycle			Cycle
Neo + dox cycling	37.3007	36.7598	63.0142	31.2434	27.5978	27.2999	31.4559	35.6425	9.68586
shSMC5 + Dox cycling	35.6886	27.7836	42.3077	28.6227	23.7253	29.8462	35.6886	48.4912	27.8462
Neo + dox T0	4.54016	1.61206	9.5133	85.1942	89.9636	29.2717	10.2656	8.42434	61.215
shSMC5 + Dox T0	7.71482	0.489696	17.4447	83.8211	91.3079	30.4668	8.46406	8.20241	52.0885
Neo + dox T4	11.1972	5.41208	3.19853	85.446	91.3674	88.7236	3.35681	3.2205	8.07782
shSMC5 + Dox T4	8.03402	6.29478	2.00514	88.5084	88.9458	87.4036	3.45754	4.75947	10.5913
Neo + dox T24	25.7683	14.1176	8.52995	27.0686	18.7166	62.6739	47.1631	67.1658	28.7961
shSMC5 + Dox T24	24.9114	15.9563	5.34979	36.5998	15.9563	63.665	38.4888	68.0874	30.9852

## Sheet: Data description
	Analysis of cell cycle staining by propidium iodide from triplicate experiments. Cell cycle phases detected by flow cytometry.
