# Supplementary material for: The SMC5/6 complex prevents genotoxicity upon APOBEC3A-mediated replication stress
Source: EMBO J. 2024 Jun 17;43(15):3240–55. doi: 10.1038/s44318-024-00137-x (PMC11294446; doi:10.1038/s44318-024-00137-x)
Supplement: Supplementary file 9 — Source data Fig. 5 [file 44318_2024_137_MOESM9_ESM.zip › Figure 5 BE GI/5G/Panel 5g-i - imaging analysis.xlsx]

## Sheet: v1
														Raw Numbers												File name	Nuclei	yH2AX foci?	>5 yH2AX foci?	yH2AX pancellular	RPA foci?	>5 RPA foci?	# cells with colocalization
Cell Type	File Name	Old File #	New File #	Rand #	File name	Nuclei	yH2AX foci?	>5 yH2AX foci?	yH2AX pancellular	RPA foci?	>5 RPA foci?	# cells with colocalization		Cell Line	Nuclei	yH2AX foci?	>5 yH2AX foci?	yH2AX pancellular	RPA foci?	>5 RPA foci?	# cells with colocalization					1	3	1	1	0	2	1	1
Veh -dox	Veh -dox_s001	1	2	0.402306	2	21	0	0	0	7	5	0		Veh -dox	407	4	0	3	76	39	3					2	21	0	0	0	7	5	0
	Veh -dox_s002	2	47	0.674342	47	21	0	0	0	4	2	0		Veh +dox	180	29	12	1	89	51	25					3	7	3	1	0	7	7	3
	Veh -dox_s003	3	67	0.897208	67	25	0	0	0	4	1	0		IAA -dox	140	33	7	0	77	40	21					4	35	0	0	3	13	4	0
	Veh -dox_s004	4	23	0.810889	23	23	0	0	0	4	3	0		IAA +dox	184	91	30	1	151	122	72					5	8	2	0	0	5	4	2
	Veh -dox_s005	5	4	0.331919	4	35	0	0	3	13	4	0														6	12	9	1	0	12	11	3
	Veh -dox_s006	6	78	0.00762454	78	19	1	0	0	3	2	1		% Cells												7	2	1	1	0	1	1	0
	Veh -dox_s007	7	18	0.164154	18	34	0	0	0	8	5	0		Cell Line	Nuclei	yH2AX foci?	>5 yH2AX foci?	yH2AX pancellular	RPA foci?	>5 RPA foci?	# cells with colocalization					8	2	2	1	0	2	1	1
	Veh -dox_s008	8	69	0.829865	69	26	0	0	0	3	1	0		Veh -dox	407	0.00982801	0	0.00737101	0.186732	0.0958231	0.00737101					9	6	2	2	0	6	6	1
	Veh -dox_s009	9	86	0.740014	86	25	0	0	0	5	3	0		Veh +dox	180	0.161111	0.0666667	0.00555556	0.494444	0.283333	0.138889					10	18	0	0	0	10	7	0
	Veh -dox_s010	10	85	0.707439	85	22	0	0	0	3	2	0		IAA -dox	140	0.235714	0.05	0	0.55	0.285714	0.15					11	8	0	0	0	1	0	0
	Veh -dox_s011	11	35	0.945927	35	16	1	0	0	4	0	0		IAA +dox	184	0.494565	0.163043	0.00543478	0.820652	0.663043	0.391304					12	11	1	0	0	4	2	0
	Veh -dox_s012	12	29	0.3326	29	32	0	0	0	6	4	0														13	8	1	0	0	5	2	0
	Veh -dox_s013	13	30	0.758086	30	34	0	0	0	6	3	0														14	26	0	0	0	3	2	0
	Veh -dox_s014	14	42	0.87065	42	16	0	0	0	0	0	0														15	11	4	1	0	8	8	5
	Veh -dox_s015	15	14	0.899892	14	26	0	0	0	3	2	0														16	7	0	0	0	4	2	0
	Veh -dox_s016	16	64	0.67885	64	32	2	0	0	3	2	2														17	7	0	0	0	0	0	0
Veh +dox	Veh +dox_s001	17	1	0.372422	1	3	1	1	0	2	1	1														18	34	0	0	0	8	5	0
	Veh +dox_s002	18	57	0.315188	57	2	0	0	0	2	1	0														19	7	0	0	0	5	3	0
	Veh +dox_s003	19	84	0.423365	84	5	4	1	0	5	5	4														20	9	1	0	0	5	3	1
	Veh +dox_s004	20	16	0.728374	16	7	0	0	0	4	2	0														21	4	2	1	0	2	0	1
	Veh +dox_s005	21	9	0.766153	9	6	2	2	0	6	6	1														23	23	0	0	0	4	3	0
	Veh +dox_s006	22	12	0.521138	12	11	1	0	0	4	2	0														24	20	10	1	0	18	15	7
	Veh +dox_s007	23	66	0.374858	66	6	2	0	0	3	0	1														25	5	1	1	0	4	3	1
	Veh +dox_s008	24	26	0.861819	26	4	3	2	0	4	3	3														26	4	3	2	0	4	3	3
	Veh +dox_s009	25	8	0.616629	8	2	2	1	0	2	1	1														27	5	3	0	0	2	1	3
	Veh +dox_s010	26	38	0.39002	38	4	1	0	0	4	3	1														28	10	1	1	1	6	2	1
	Veh +dox_s011	27	31	0.967282	31	4	1	1	0	3	3	2														29	32	0	0	0	6	4	0
	Veh +dox_s012	28	45	0.848707	45	4	0	0	0	2	0	0														30	34	0	0	0	6	3	0
	Veh +dox_s013	29	60	0.17754	60	3	1	0	0	2	2	1														31	4	1	1	0	3	3	2
	Veh +dox_s014	30	71	0.601243	71	3	0	0	0	2	0	0														32	6	4	4	0	6	6	4
	Veh +dox_s015	31	37	0.571984	37	4	0	0	0	0	0	0														33	8	2	0	0	3	1	1
	Veh +dox_s016	32	41	0.605324	41	2	0	0	0	0	0	0														34	4	1	0	0	4	4	0
	Veh +dox_s017	33	17	0.625211	17	7	0	0	0	0	0	0														35	16	1	0	0	4	0	0
	Veh +dox_s018	34	39	0.470552	39	12	0	0	0	5	3	0														36	9	7	2	0	9	9	6
	Veh +dox_s019	35	28	0.948388	28	10	1	1	1	6	2	1														37	4	0	0	0	0	0	0
	Veh +dox_s020	36	73	0.557317	73	3	2	0	0	3	0	2														38	4	1	0	0	4	3	1
	Veh +dox_s021	37	76	0.718759	76	7	0	0	0	0	0	0														39	12	0	0	0	5	3	0
	Veh +dox_s022	38	49	0.721893	49	18	3	1	0	4	3	3														40	4	4	1	0	3	1	2
	Veh +dox_s023	39	13	0.85304	13	8	1	0	0	5	2	0														41	2	0	0	0	0	0	0
	Veh +dox_s024	40	56	0.934434	56	27	4	2	0	11	5	4														42	16	0	0	0	0	0	0
	Veh +dox_s025	41	10	0.600604	10	18	0	0	0	10	7	0														43	2	0	0	0	2	1	0
IAA -dox	IAA -dox_s001	42	34	0.653161	34	4	1	0	0	4	4	0														44	10	0	0	0	0	0	0
	IAA -dox_s002	43	55	0.267419	55	6	3	0	0	6	6	3														45	4	0	0	0	2	0	0
	IAA -dox_s003	44	75	0.560519	75	4	0	0	0	0	0	0														46	7	4	3	0	5	5	3
	IAA -dox_s004	45	20	0.466973	20	9	1	0	0	5	3	1														47	21	0	0	0	4	2	0
	IAA -dox_s005	46	21	0.328468	21	4	2	1	0	2	0	1														48	10	3	2	0	7	3	2
	IAA -dox_s006	47	27	0.239094	27	5	3	0	0	2	1	3														49	18	3	1	0	4	3	3
	IAA -dox_s007	48	58	0.390729	58	5	0	0	0	3	2	0														50	9	2	1	0	9	5	2
	IAA -dox_s008	49	43	0.656367	43	2	0	0	0	2	1	0														51	8	1	0	0	7	3	1
	IAA -dox_s009	50	48	0.653262	48	10	3	2	0	7	3	2														52	3	0	0	0	2	1	0
	IAA -dox_s010	51	53	0.774156	53	6	0	0	0	4	0	0														53	6	0	0	0	4	0	0
	IAA -dox_s011	52	52	0.945299	52	3	0	0	0	2	1	0														54	19	10	4	0	12	10	8
	IAA -dox_s013	54	44	0.532297	44	10	0	0	0	0	0	0														55	6	3	0	0	6	6	3
	IAA -dox_s014	55	61	0.1371	61	6	2	1	0	4	2	0														56	27	4	2	0	11	5	4
	IAA -dox_s015	56	5	0.187756	5	8	2	0	0	5	4	2														57	2	0	0	0	2	1	0
	IAA -dox_s016	57	33	0.108893	33	8	2	0	0	3	1	1														58	5	0	0	0	3	2	0
	IAA -dox_s017	58	63	0.815697	63	6	2	0	0	3	1	2														59	4	3	0	0	3	1	2
	IAA -dox_s018	59	59	0.922987	59	4	3	0	0	3	1	2														60	3	1	0	0	2	2	1
	IAA -dox_s019	60	40	0.0510294	40	4	4	1	0	3	1	2														61	6	2	1	0	4	2	0
	IAA -dox_s020	61	7	0.139818	7	2	1	1	0	1	1	0														62	8	3	1	1	6	3	2
	IAA -dox_s021	62	11	0.570926	11	8	0	0	0	1	0	0														63	6	2	0	0	3	1	2
	IAA -dox_s022	63	80	0.566269	80	6	2	0	0	2	0	0														64	32	2	0	0	3	2	2
	IAA -dox_s023	64	51	0.513019	51	8	1	0	0	7	3	1														65	8	4	2	0	5	5	2
	IAA -dox_s024	65	19	0.395308	19	7	0	0	0	5	3	0														66	6	2	0	0	3	0	1
	IAA -dox_s025	66	70	0.766342	70	5	1	1	0	3	2	1														67	25	0	0	0	4	1	0
IAA +dox	IAA +dox_s001	67	68	0.105622	68	7	5	0	0	5	5	3														68	7	5	0	0	5	5	3
	IAA +dox_s002	68	74	0.779776	74	4	2	0	0	2	1	2														69	26	0	0	0	3	1	0
	IAA +dox_s003	69	82	0.241313	82	9	2	0	0	8	7	2														70	5	1	1	0	3	2	1
	IAA +dox_s004	70	25	0.918235	25	5	1	1	0	4	3	1														71	3	0	0	0	2	0	0
	IAA +dox_s005	71	79	0.652656	79	7	5	1	0	6	4	3														72	8	5	2	0	8	4	5
	IAA +dox_s006	72	65	0.631973	65	8	4	2	0	5	5	2														73	3	2	0	0	3	0	2
	IAA +dox_s007	73	72	0.486264	72	8	5	2	0	8	4	5														74	4	2	0	0	2	1	2
	IAA +dox_s008	74	15	0.824325	15	11	4	1	0	8	8	5														75	4	0	0	0	0	0	0
	IAA +dox_s009	75	32	0.261997	32	6	4	4	0	6	6	4														76	7	0	0	0	0	0	0
	IAA +dox_s010	76	46	0.0523192	46	7	4	3	0	5	5	3														77	9	4	3	0	6	3	4
	IAA +dox_s011	77	3	0.981588	3	7	3	1	0	7	7	3														78	19	1	0	0	3	2	1
	IAA +dox_s012	78	62	0.624207	62	8	3	1	1	6	3	2														79	7	5	1	0	6	4	3
	IAA +dox_s013	79	36	0.174157	36	9	7	2	0	9	9	6														80	6	2	0	0	2	0	0
	IAA +dox_s014	80	81	0.883608	81	9	6	2	0	7	7	5														81	9	6	2	0	7	7	5
	IAA +dox_s015	81	50	0.377761	50	9	2	1	0	9	5	2														82	9	2	0	0	8	7	2
	IAA +dox_s016	82	83	0.391052	83	10	1	0	0	8	4	1														83	10	1	0	0	8	4	1
	IAA +dox_s017	83	6	0.927301	6	12	9	1	0	12	11	3														84	5	4	1	0	5	5	4
	IAA +dox_s018	84	54	0.638329	54	19	10	4	0	12	10	8														85	22	0	0	0	3	2	0
	IAA +dox_s019	85	77	0.90205	77	9	4	3	0	6	3	4														86	25	0	0	0	5	3	0
	IAA +dox_s020	86	24	0.871486	24	20	10	1	0	18	15	7
				0.829717

## Sheet: v3
Sample	Image Name	Orignial #	Rand #	New #	New #	Nuclei	yH2AX foci?	>5 yH2AX foci?	yH2AX pancellular	RPA foci?	>5 RPA foci?	# cells with colocalization	# colocalization		Sample	Nuclei	yH2AX foci?	>5 yH2AX foci?	yH2AX pancellular	RPA foci?	>5 RPA foci?	# cells with colocalization				New #	Nuclei	yH2AX foci?	>5 yH2AX foci?	yH2AX pancellular	RPA foci?	>5 RPA foci?	# cells with colocalization	# colocalization
Veh -dox	Veh -dox_Series001	1	0.32414	9	9	3	0	0	0	3	3	0			Veh -dox	104	11	0	0	16	4	3				1	4	0	0	0	0	0	0
	Veh -dox_Series002	2	0.343718	27	27	4	0	0	0	0	0	0			Veh +dox	133	29	6	3	32	12	14				2	3	0	0	0	0	0	0
	Veh -dox_Series003	3	0.714895	35	35	12	2	0	0	3	0	0			IAA -dox	104	27	10	0	23	6	18				3	4	0	0	0	0	0	0
	Veh -dox_Series004	4	0.635643	2	2	3	0	0	0	0	0	0			IAA +dox	135	54	20	2	55	26	33				4	3	3	0	0	3	1	2	1 each
	Veh -dox_Series005	5	0.597907	55	55	9	1	0	0	1	1	1	1													5	7	1	0	0	1	0	1	1
	Veh -dox_Series006	6	0.255344	57	57	8	2	0	0	1	0	1	1			Percent										6	5	0	0	0	3	2	0
	Veh -dox_Series007	7	0.872981	47	47	9	0	0	0	2	0	0			Sample	yH2AX foci?	>5 yH2AX foci?	yH2AX pancellular	RPA foci?	>5 RPA foci?	# cells with colocalization					7	4	0	0	0	0	0	0
	Veh -dox_Series008	8	0.0800981	14	14	10	0	0	0	0	0	0			Veh -dox	0.105769	0	0	0.153846	0.0384615	0.0288462					8	9	5	3	0	6	0	2	1 each
	Veh -dox_Series009	9	0.115535	71	71	7	0	0	0	0	0	0			Veh +dox	0.218045	0.0451128	0.0225564	0.240602	0.0902256	0.105263					9	3	0	0	0	3	3	0
	Veh -dox_Series010	10	0.845024	42	42	8	0	0	0	1	0	0			IAA -dox	0.259615	0.0961538	0	0.221154	0.0576923	0.173077					10	12	6	3	0	7	2	3	3,1,1
	Veh -dox_Series011	11	0.700135	70	70	8	2	0	0	0	0	0			IAA +dox	0.4	0.148148	0.0148148	0.407407	0.192593	0.244444					11	12	3	0	0	4	0	1	1
	Veh -dox_Series012	12	0.125182	62	62	11	0	0	0	0	0	0														12	8	2	0	0	3	0	1	1
	Veh -dox_Series013	13	0.591136	12	12	8	2	0	0	3	0	1	1													13	8	0	0	0	1	0	0
	Veh -dox_Series014	14	0.972771	22	22	4	2	0	0	2	0	0														14	10	0	0	0	0	0	0
Veh +dox	Veh +dox_Series001	15	0.506802	68	68	7	2	0	0	2	0	1														15	10	3	1	3	0	0	1	1
	Veh +dox_Series002	16	0.268789	64	64	6	2	0	0	0	0	0														16	8	2	0	0	4	2	1	1
	Veh +dox_Series003	17	0.254943	40	40	11	1	0	0	2	0	0														17	6	4	0	0	2	1	1
	Veh +dox_Series004	18	0.697907	50	50	7	1	0	0	3	0	1	1													18	6	0	0	0	1	1	0
	Veh +dox_Series005	19	0.832877	23	23	4	0	0	0	0	0	0														19	9	7	2	0	3	2	2	1 each
	Veh +dox_Series006	20	0.338754	66	66	7	6	2	0	3	2	3	many each													20	7	4	0	0	5	0	2	1 each
	Veh +dox_Series007	21	0.995759	58	58	6	0	0	0	2	0	0														22	4	2	0	0	2	0	0
	Veh +dox_Series008	22	0.0669854	18	18	6	0	0	0	1	1	0														23	4	0	0	0	0	0	0
	Veh +dox_Series009	23	0.952159	51	51	9	1	0	0	1	1	1	2													24	6	0	0	0	0	0	0
	Veh +dox_Series010	24	0.0416813	15	15	10	3	1	3	0	0	1	1													25	8	1	0	0	1	0	1	1
	Veh +dox_Series011	25	0.415374	16	16	8	2	0	0	4	2	1	1													26	12	0	0	0	0	0	0
	Veh +dox_Series012	26	0.452443	1	1	4	0	0	0	0	0	0														27	4	0	0	0	0	0	0
	Veh +dox_Series013	27	0.896278	4	4	3	3	0	0	3	1	2	1 each													29	9	0	0	0	0	0	0
	Veh +dox_Series014	28	0.424398	61	61	9	6	3	0	4	2	2	1 each													30	4	0	0	0	0	0	0
	Veh +dox_Series015	29	0.447892	72	72	7	1	0	0	1	0	1	1 each													31	4	0	0	0	0	0	0
	Veh +dox_Series016	30	0.201964	49	49	6	0	0	0	0	0	0														32	10	6	4	0	4	3	5	1 1 2 2 3
	Veh +dox_Series017	31	0.710165	25	25	8	1	0	0	1	0	1	1													33	8	3	0	0	2	0	2	1,1
	Veh +dox_Series018	32	0.945672	44	44	4	0	0	0	1	0	0														34	7	0	0	0	0	0	0
	Veh +dox_Series019	33	0.331371	60	60	6	0	0	0	1	1	0		excelent RPA foci												35	12	2	0	0	3	0	0
	Veh +dox_Series020	34	0.957135	6	6	5	0	0	0	3	2	0														36	8	7	5	0	6	1	6	2,4,2,1,3,3
IAA -dox	IAA -dox_Series001	35	0.940706	52	52	2	2	2	0	2	1	2	2,1													37	5	1	0	0	1	5	1
	IAA -dox_Series002	36	0.964648	56	56	3	3	3	0	3	3	3	many each	high DAPI												38	8	5	1	0	5	2	3	1,1,3
	IAA -dox_Series003	37	0.272083	48	48	11	6	0	0	4	0	2	1 each													39	REMOVE	0	0	0	0	0	0
	IAA -dox_Series004	38	0.178616	36	36	8	7	5	0	6	1	6	2,4,2,1,3,3													40	11	1	0	0	2	0	0
	IAA -dox_Series005	39	0.0431611	17	17	6	4	0	0	2	1	1														41	6	6	4	1	5	2	4	3,1,2,2
	IAA -dox_Series006	40	0.994916	43	43	6	0	0	0	0	0	0														42	8	0	0	0	1	0	0
	IAA -dox_Series007	41	0.769893	26	26	12	0	0	0	0	0	0														43	6	0	0	0	0	0	0
	IAA -dox_Series008	42	0.582586	34	34	7	0	0	0	0	0	0														44	4	0	0	0	1	0	0
	IAA -dox_Series009	43	0.973652	53	53	6	1	0	0	1	0	1	1													45	3	0	0	0	0	0	0
	IAA -dox_Series010	44	0.485598	33	33	8	3	0	0	2	0	2	1,1													46	6	0	0	0	1	0	0
	IAA -dox_Series011	45	0.394882	46	46	6	0	0	0	1	0	0														47	9	0	0	0	2	0	0
	IAA -dox_Series012	46	0.399492	5	5	7	1	0	0	1	0	1	1													48	11	6	0	0	4	0	2	1 each
	IAA -dox_Series013	47	0.451405	31	31	4	0	0	0	0	0	0														49	6	0	0	0	0	0	0
	IAA -dox_Series014	48	0.367631	13	13	8	0	0	0	1	0	0														50	7	1	0	0	3	0	1	1
	IAA -dox_Series015	49	0.210706	24	24	6	0	0	0	0	0	0														51	9	1	0	0	1	1	1	2
	IAA +dox_Series001	51	0.827982	30	30	4	0	0	0	0	0	0														52	2	2	2	0	2	1	2	2,1
IAA +dox	IAA +dox_Series002	52	0.452187	3	3	4	0	0	0	0	0	0														53	6	1	0	0	1	0	1	1
	IAA +dox_Series003	53	0.612102	65	65	4	0	0	0	0	0	0														54	11	3	1	0	3	1	3	1,1,3
	IAA +dox_Series004	54	0.0440763	67	67	7	1	0	0	0	0	0														55	9	1	0	0	1	1	1	1
	IAA +dox_Series005	55	0.000233599	7	7	4	0	0	0	0	0	0														56	3	3	3	0	3	3	3	many each	high DAPI
	IAA +dox_Series006	56	0.29788	63	63	4	1	0	0	2	0	1	1													57	8	2	0	0	1	0	1	1
	IAA +dox_Series008	58	0.297711	29	29	9	0	0	0	0	0	0														58	6	0	0	0	2	0	0
	IAA +dox_Series009	59	0.452321	45	45	3	0	0	0	0	0	0														59	3	2	2	1	3	3	2	4, 3
	IAA +dox_Series010	60	0.645834	37	37	5	1	0	0	1	5	1														60	6	0	0	0	1	1	0		excelent RPA foci
	IAA +dox_Series011	61	0.0291483	8	8	9	5	3	0	6	0	2	1 each													61	9	6	3	0	4	2	2	1 each
	IAA +dox_Series012	62	0.908584	10	10	12	6	3	0	7	2	3	3,1,1													62	11	0	0	0	0	0	0
	IAA +dox_Series013	63	0.0107319	32	32	10	6	4	0	4	3	5	1 1 2 2 3													63	4	1	0	0	2	0	1	1
	IAA +dox_Series014	64	0.057087	11	11	12	3	0	0	4	0	1	1													64	6	2	0	0	0	0	0
	IAA +dox_Series015	65	0.720586	38	38	8	5	1	0	5	2	3	1,1,3													65	4	0	0	0	0	0	0
	IAA +dox_Series016	66	0.74912	39	39	REMOVE																				66	7	6	2	0	3	2	3	many each
	IAA +dox_Series017	67	0.358811	20	20	7	4	0	0	5	0	2	1 each													67	7	1	0	0	0	0	0
	IAA +dox_Series018	68	0.884022	19	19	9	7	2	0	3	2	2	1 each													68	7	2	0	0	2	0	1
	IAA +dox_Series019	69	0.806581	41	41	6	6	4	1	5	2	4	3,1,2,2													69	8	4	0	0	7	6	4	1 each
	IAA +dox_Series020	70	0.0924955	54	54	11	3	1	0	3	1	3	1,1,3													70	8	2	0	0	0	0	0
	IAA +dox_Series021	71	0.674707	69	69	8	4	0	0	7	6	4	1 each													71	7	0	0	0	0	0	0
	IAA +dox_Series022	72	0.998316	59	59	3	2	2	1	3	3	2	4, 3													72	7	1	0	0	1	0	1	1 each

## Sheet: v4
Sample	Imgage Name	Original #	Rand	New #	New #	Nuclei	yH2AX foci?	>5 yH2AX foci?	yH2AX pancellular	RPA foci?	>5 RPA foci?	# cells with colocalization	# colocalization			Nuclei	yH2AX foci?	>5 yH2AX foci?	yH2AX pancellular	RPA foci?	>5 RPA foci?	# cells with colocalization	# colocalization			Image #	Nuclei	yH2AX foci?	>5 yH2AX foci?	yH2AX pancellular	RPA foci?	>5 RPA foci?	# cells with colocalization	# colocalization
Veh -dox	Veh -dox_Series001	1	0.978814	18	18	9	5	3	0	4	0	0			Veh -dox	93	45	27	1	26	7	10				1	11	0	0	0	2	0	0
	Veh -dox_Series002	2	0.284685	33	33	4	2	1	0	0	0	0	0		Veh +dox	60	29	23	3	24	6	7				2	6	3	3	0	2	1	0
	Veh -dox_Series003	3	0.994495	26	26	bad image									IAA -dox	92	36	15	1	37	14	14				3	bad image
	Veh -dox_Series004	4	0.145552	3	3	bad image									IAA +dox	97	67	45	6	39	20	25				4	5	4	3	0	4	3	4	4, 2, 5, 1
	Veh -dox_Series005	5	0.863915	29	29	bad image																				5	6	5	5	0	3	0	2	1,1
	Veh -dox_Series006	6	0.281178	2	2	6	3	3	0	2	1	0				Nuclei	yH2AX foci?	>5 yH2AX foci?	yH2AX pancellular	RPA foci?	>5 RPA foci?	# cells with colocalization				6	5	3	2	0	1	0	1	1
	Veh -dox_Series007	7	0.884795	28	28	12	8	4	1	7	5	7	1,1,1,2,1,2,1		Veh -dox	93	0.483871	0.290323	0.0107527	0.27957	0.0752688	0.107527				7	10	6	5	0	6	3	4	1, 5, 4, 2
	Veh -dox_Series008	8	0.728957	41	41	4	2	0	0	1	0	0	0		Veh +dox	60	0.483333	0.383333	0.05	0.4	0.1	0.116667				8	5	2	1	0	1	1	1	1
	Veh -dox_Series009	9	0.548182	39	39	bad image									IAA -dox	92	0.391304	0.163043	0.0108696	0.402174	0.152174	0.152174				9	4	3	0	0	1	1	0	0
	Veh -dox_Series010	10	0.930968	30	30	bad image									IAA +dox	97	0.690722	0.463918	0.0618557	0.402062	0.206186	0.257732				10	9	7	1	0	3	1	1	4
	Veh -dox_Series011	11	0.659253	55	55	20	12	7	0	5	0	2	1 each													11	bad image
	Veh -dox_Series012	12	0.147666	53	53	20	6	4	0	4	1	1	1													12	bad image
	Veh -dox_Series013	13	0.821401	19	19	7	7	5	0	1	0	0	0													13	5	2	1	0	3	1	2	2,1
	Veh -dox_Series014	14	0.0169622	1	1	11	0	0	0	2	0	0														14	6	0	0	0	0	0	0	0
Veh +dox	Veh +dox_Series001	15	0.349201	49	49	5	3	0	0	3	0	0														15	6	5	3	0	2	2	2	1, 6
	Veh +dox_Series002	16	0.620124	20	20	5	4	3	1	4	2	1	1													16	7	3	0	0	2	2	1	1
	Veh +dox_Series003	17	0.335506	35	35	5	3	3	2	3	0	0														17	6	4	2	0	1	0	0	0
	Veh +dox_Series004	18	0.482587	37	37	14	8	7	0	6	2	3	1,1,2													18	9	5	3	0	4	0	0
	Veh +dox_Series005	19	0.730216	46	46	14	0	0	0	4	1	0	0													19	7	7	5	0	1	0	0	0
	Veh +dox_Series006	20	0.11479	32	32	5	5	4	0	1	0	1	1													20	5	4	3	1	4	2	1	1
	Veh +dox_Series007	21	0.261424	21	21	6	6	6	0	3	1	2	1 each													21	6	6	6	0	3	1	2	1 each
	Veh +dox_Series009	22	0.743605	44	44	bad image																				22	7	4	1	0	4	0	2	1,1
	Veh +dox_Series010	23	0.314294	14	14	6	0	0	0	0	0	0	0													23	12	2	0	0	5	0	0	0
	Veh +dox_Series011	24	0.157676	12	12	bad image																				24	6	6	6	6	0	0	0	0
	Veh +dox_Series012	25	0.55093	45	45	bad image																				25	9	6	4	0	4	2	3	1,1,3
	Veh +dox_Series013	26	0.395824	40	40																					26	bad image
	Veh +dox_Series014	27	0.514667	34	34	bad image																				27	8	6	6	0	7	3	2	1, 4
IAA -dox	IAA -dox_Series001	28	0.307472	38	38	4	4	2	1	3	2	2	1,1													28	12	8	4	1	7	5	7	1,1,1,2,1,2,1
	IAA -dox_Series002	29	0.0830377	11	11	bad image																				29	bad image
	IAA -dox_Series003	30	0.809149	8	8	5	2	1	0	1	1	1	1													30	bad image
	IAA -dox_Series004	31	0.823698	51	51	3	3	2	0	3	1	2	1,1													31	12	2	0	0	3	0	1	1
	IAA -dox_Series005	32	0.134465	9	9	4	3	0	0	1	1	0	0													32	5	5	4	0	1	0	1	1
	IAA -dox_Series006	33	0.0186209	50	50	bad image																				33	4	2	1	0	0	0	0	0
	IAA -dox_Series007	34	0.319901	31	31	12	2	0	0	3	0	1	1													34	bad image
	IAA -dox_Series008	35	0.170125	43	43	10	4	3	0	5	3	3	3, 1, 3													35	5	3	3	2	3	0	0
	IAA -dox_Series009	36	0.054513	52	52	7	0	0	0	3	3	0	0													36	bad image
	IAA -dox_Series010	37	0.464586	48	48	7	5	3	0	4	1	2	1,1													37	14	8	7	0	6	2	3	1,1,2
	IAA -dox_Series011	38	0.34625	54	54	15	3	1	0	4	2	1	1													38	4	4	2	1	3	2	2	1,1
	IAA -dox_Series012	39	0.472776	23	23	12	2	0	0	5	0	0	0													39	bad image
	IAA -dox_Series013	40	0.139418	22	22	7	4	1	0	4	0	2	1,1													40
	IAA -dox_Series014	41	0.161315	17	17	6	4	2	0	1	0	0	0													41	4	2	0	0	1	0	0	0
IAA +dox	IAA +dox_Series001	42	0.929531	4	4	5	4	3	0	4	3	4	4, 2, 5, 1													42	11	8	5	0	3	3	3	1, 2,2
	IAA +dox_Series002	43	0.919622	16	16	7	3	0	0	2	2	1	1													43	10	4	3	0	5	3	3	3, 1, 3
	IAA +dox_Series003	44	0.713805	6	6	5	3	2	0	1	0	1	1													44	bad image
	IAA +dox_Series004	45	0.552399	7	7	10	6	5	0	6	3	4	1, 5, 4, 2													45	bad image
	IAA +dox_Series005	46	0.218839	10	10	9	7	1	0	3	1	1	4													46	14	0	0	0	4	1	0	0
	IAA +dox_Series006	47	0.988271	13	13	5	2	1	0	3	1	2	2,1													47	10	6	4	0	1	0	0	0
	IAA +dox_Series007	48	0.181222	27	27	8	6	6	0	7	3	2	1, 4													48	7	5	3	0	4	1	2	1,1
	IAA +dox_Series008	49	0.671328	5	5	6	5	5	0	3	0	2	1,1													49	5	3	0	0	3	0	0
	IAA +dox_Series009	50	0.271287	47	47	10	6	4	0	1	0	0	0													50	bad image
	IAA +dox_Series010	51	0.122266	25	25	9	6	4	0	4	2	3	1,1,3													51	3	3	2	0	3	1	2	1,1
	IAA +dox_Series011	52	0.844918	15	15	6	5	3	0	2	2	2	1, 6													52	7	0	0	0	3	3	0	0
	IAA +dox_Series012	53	0.461178	42	42	11	8	5	0	3	3	3	1, 2,2													53	20	6	4	0	4	1	1	1
	IAA +dox_Series013	54	0.426017	24	24	6	6	6	6	0	0	0	0													54	15	3	1	0	4	2	1	1
	IAA +dox_Series014	55	0.477651	36	36	bad image																				55	20	12	7	0	5	0	2	1 each

## Sheet: Data description
		Analysis of triplicate imaging experiments in which nuclei with gammaH2AX foci, RPA foci, and merged foci are quantified
