# Supplementary material for: The SMC5/6 complex prevents genotoxicity upon APOBEC3A-mediated replication stress
Source: EMBO J. 2024 Jun 17;43(15):3240–55. doi: 10.1038/s44318-024-00137-x (PMC11294446; doi:10.1038/s44318-024-00137-x)
Supplement: Supplementary file 9 — Source data Fig. 5 [file 44318_2024_137_MOESM9_ESM.zip › Figure 5 BE GI/5B/Panel 5b-c Image quantification.xlsx]

## Sheet: R1
Slide original name	Randomized number	# cells	#cyclinA positive	# >5gH2AX foci	# of cyclin A cells that have >5 gH2AX foci		Total cells	total cyclin A pos	total gH2AX pos	total cyclin A with gH2AX
K562 A3A cyclin A yH2AX shCTRL + dox DO 2_Series006 overlay	8	24	5	6	4
K562 A3A cyclin A yH2AX shCTRL + dox DO 2_Series008 overlay.jpg	28	20	9	8	6
K562 A3A cyclin A yH2AX shCTRL + dox DO 2_Series010 overlay.jpg	14	30	13	3	3
K562 A3A cyclin A yH2AX shCTRL + dox DO 2_Series011 overlay.jpg	2	20	6	1	1
K562 A3A cyclin A yH2AX shCTRL + dox DO 2_Series012 overlay.jpg	18	19	9	5	4
K562 A3A cyclin A yH2AX shCTRL + dox DO rd2_Series001_overlay.jpg	31	16	9	3	3
K562 A3A cyclin A yH2AX shCTRL + dox DO rd2_Series003_overlay.jpg	1	16	7	2	2	*
K562 A3A cyclin A yH2AX shCTRL + dox DO rd2_Series005_overlay.jpg	22	8	1	0	0
K562 A3A cyclin A yH2AX shCTRL + dox DO rd2_Series006 overlay.jpg	24	23	5	2	1		176	64	30	24
K562 A3A cyclin A yH2AX shCTRL- dox DO_Series002 overlay.jpg	11	29	13	0	0			36.3636	17.0455	37.5
K562 A3A cyclin A yH2AX shCTRL- dox DO_Series004 overlay.jpg	19	27	16	0	0
K562 A3A cyclin A yH2AX shCTRL- dox DO_Series005 overlay.jpg	30	31	16	0	0
K562 A3A cyclin A yH2AX shCTRL- dox DO_Series006 overlay.jpg	32	29	15	0	0
K562 A3A cyclin A yH2AX shCTRL- dox DO_Series007 overlay.jpg	26	37	18	0	0
K562 A3A cyclin A yH2AX shCTRL- dox DO_Series008 overlay.jpg	27	27				no gH2AX stain at all	153	78	0	0
K562 shSMC5 - DOX DO_Series001overlay.jpg	10	15	4	0	0			50.9804	0	0
K562 shSMC5 - DOX DO_Series002 overlay.jpg	6	14	6	1	1
K562 shSMC5 - DOX DO_Series003 overlay.jpg	4	14	3	0	0
K562 shSMC5 - DOX DO_Series004 overlay.jpg	12	11	4	2	1
K562 shSMC5 - DOX DO_Series005 OVERLAY.jpg	16	15	6	0	0
K562 shSMC5 - DOX DO_Series006 OVERLAY.jpg	7	11	1	0	0
K562 shSMC5 - DOX DO_Series007 overlay.jpg	15	13	3	0	0		93	27	3	2
K562 shSMC5 + DOX DO 2_Series001 overlay.jpg	23	3	3	2	2			29.0323	3.22581	7.40741
K562 shSMC5 + DOX DO 2_Series002 overlay.jpg	25	5	5	3	3
K562 shSMC5 + DOX DO 2_Series003 overlay.jpg	3	8	2	2	2
K562 shSMC5 + DOX DO 2_Series005 overklay.jpg	20	2	2	2	2	?
K562 shSMC5 + DOX DO 2_Series007 overlay.jpg	13	3	1	3	1
K562 shSMC5 + DOX DO 2_Series008 overlay.jpg	29	5	3	4	3
K562 shSMC5 + DOX DO 2_Series009 overlay.jpg	33	3	2	2	2
K562 shSMC5 + DOX DO 2_Series010 overlay.jpg	17	5	5	4	4
K562 shSMC5 + DOX DO 2_Series011 overlay.jpg	5	5	5	1	1
K562 shSMC5 + DOX DO 2_Series012 overlay.jpg	21	10	8	5	5	*
K562 shSMC5 + DOX DO 2_Series013 overlay.jpg	9	7	3	1	0		56	39	29	25
								69.6429	51.7857	64.1026

## Sheet: R2
	Slide original name	slide original number	Randomized number	# cells	# with >5 gH2AX foci	# cyclin A positive	# of cyclin A positive that have >5 gH2AX foci
	k562 B parental - dox yh2ax cyclin A 11.22_Series006.jpg	1	11	37	0	20	0
	k562 B parental - dox yh2ax cyclin A 11.22_Series007.jpg	2	19	30	0	5	0
	k562 B parental - dox yh2ax cyclin A 11.22_Series008.jpg	3	30	28	0	5	0
	k562 B parental - dox yh2ax cyclin A 11.22_Series009.jpg	4	32
	k562 B parental - dox yh2ax cyclin A 11.22_Series010.jpg	5	26	35	0	9	0
	Totals			130	0	39	0
	Fractions				0	0.3	0
	k562 B parental + dox yh2ax cyclin A 11.22.23_Series010.jpg	6	27	19	0	14	0
	k562 B parental + dox yh2ax cyclin A 11.22.23_Series011.jpg	7	10	20	0	14	0
	k562 B parental + dox yh2ax cyclin A 11.22.23_Series012.jpg	8	6	13	1	10	1
	k562 parental c + dox yh2ax cyclin A 11.22.23_Series001.jpg	9	4	4	0	4	0
	k562 parental c + dox yh2ax cyclin A 11.22.23_Series002.jpg	10	12	4	4	4	3
	k562 parental c + dox yh2ax cyclin A 11.22.23_Series003.jpg	11	16	5	5	5	5
	k562 parental c + dox yh2ax cyclin A 11.22.23_Series004.jpg	12	7	3	3	2	2
	k562 parental c + dox yh2ax cyclin A 11.22.23_Series005.jpg	13	15	4	4	4	4
	k562 parental c + dox yh2ax cyclin A 11.22.23_Series006.jpg	14	23	3	3	2	2
	Totals			75	20	59	17
	Fractions				0.266667	0.786667	0.288136
	k562 shsmc5 A - dox yh2ax cylin A_Series001.jpg	15	25	5	3	3	3
	k562 shsmc5 A - dox yh2ax cylin A_Series002.jpg	16	3	3	3	3	3
	k562 shsmc5 A - dox yh2ax cylin A_Series003.jpg	17	20	3	3	3	3
	k562 shsmc5 A - dox yh2ax cylin A_Series004.jpg	18	13	8	1	6	1
	k562 shsmc5 A - dox yh2ax cylin A_Series005.jpg	19	29	5	5	4	4
	k562 shsmc5 A - dox yh2ax cylin A_Series007.jpg	20	33	3	3	3	3
	k562 shsmc5 A - dox yh2ax cylin A_Series008.jpg	21	17	2	2	2	2
	k562 shsmc5 A - dox yh2ax cylin A_Series009.jpg	22	5	2	2	2	2
	k562 shsmc5 A - dox yh2ax cylin A_Series010.jpg	23	21	6	6	5	5
	Totals			37	28	31	26
	Fractions				0.756757	0.837838	0.83871
	k562 shsmc5 + dox A yh2ax cylin A _Series001.jpg			2	0	2	0
	k562 shsmc5 + dox A yh2ax cylin A _Series002.jpg			3	3	3	3
	k562 shsmc5 + dox A yh2ax cylin A _Series003.jpg			10	9	5	5
	k562 shsmc5 + dox A yh2ax cylin A _Series004.jpg			4	4	4	4
	k562 shsmc5 + dox A yh2ax cylin A _Series005.jpg			4	4	3	3
	k562 shsmc5 + dox A yh2ax cylin A _Series006.jpg			13	12	10	10
	k562 shsmc5 + dox A yh2ax cylin A _Series007.jpg
	k562 shsmc5 + dox A yh2ax cylin A _Series008.jpg			18	6	16	6
	k562 shsmc5 + dox A yh2ax cylin A _Series009.jpg
	k562 shsmc5 + dox A yh2ax cylin A _Series010.jpg			10	10	6	6
	k562 shsmc5 + dox A yh2ax cylin A _Series011.jpg			20	14	7	6
	Totals			84	62	56	43
	Fractions				0.738095	0.666667	0.767857

## Sheet: R3
	Slide original name	slide original number	Randomized number	# cells	#cyclin A pos	# with >5 gH2AX foci	# gH2AX in cycA pos	total cells	total cycA	total gH2AX	total gamma in cycA
	k562 12.18.23 1 shsmc5 - dox yh2ax cyclinA_Series001.jpg	1	28	10	3	2	2
	k562 12.18.23 1 shsmc5 - dox yh2ax cyclinA_Series002.jpg	2	9	14	5	0	0
	k562 12.18.23 1 shsmc5 - dox yh2ax cyclinA_Series003.jpg	3	2	16	8	1	1
	k562 12.18.23 1 shsmc5 - dox yh2ax cyclinA_Series004.jpg	4	25	16	6	0	0
	k562 12.18.23 1 shsmc5 - dox yh2ax cyclinA_Series005.jpg	5	40	15	9	0	0
	k562 12.18.23 1 shsmc5 - dox yh2ax cyclinA_Series006.jpg	6	22	9	7	0	0
	k562 12.18.23 1 shsmc5 - dox yh2ax cyclinA_Series007.jpg	7	11	20	15	0	0
	k562 12.18.23 1 shsmc5 - dox yh2ax cyclinA_Series008.jpg	8	39	9	4	0	0
	k562 12.18.23 1 shsmc5 - dox yh2ax cyclinA_Series009.jpg	9	10	15	7	1	1	124	64	4	4
	k562 12.18.23 1 shsmc5 + dox yh2ax cyclinA _Series001.jpg	10	5	3	1	1	1		51.6129	3.22581	6.25
	k562 12.18.23 1 shsmc5 + dox yh2ax cyclinA _Series002.jpg	11	19	5	5	4	4
	k562 12.18.23 1 shsmc5 + dox yh2ax cyclinA _Series003.jpg	12	13	3	3	1	1
	k562 12.18.23 1 shsmc5 + dox yh2ax cyclinA _Series004.jpg	13	26	4	3	1	1
	k562 12.18.23 1 shsmc5 + dox yh2ax cyclinA _Series005.jpg	14	38	5	5	1	1
	k562 12.18.23 1 shsmc5 + dox yh2ax cyclinA _Series006.jpg	15	3	10	6	8	6
	k562 12.18.23 1 shsmc5 + dox yh2ax cyclinA _Series007.jpg	16	7	7	4	3	3
	k562 12.18.23 1 shsmc5 + dox yh2ax cyclinA _Series008.jpg	17	17	6	4	4	4
	k562 12.18.23 1 shsmc5 + dox yh2ax cyclinA _Series009.jpg	18	16	4	4	3	3
	k562 12.18.23 1 shsmc5 + dox yh2ax cyclinA _Series010.jpg	19	30	5	4	5	4
	k562 12.18.23 1 shsmc5 + dox yh2ax cyclinA _Series011.jpg	20	15	5	3	1	1
	k562 12.18.23 1 shsmc5 + dox yh2ax cyclinA _Series012.jpg	21	18	9	8	0	0
	k562 12.18.23 1 shsmc5 + dox yh2ax cyclinA _Series013.jpg	22	6	4	4	3	3	70	54	35	32
	k562 12.18.23 3 par - dox yh2ax cyclinA_Series001.jpg	23	41	8	0	0	0		77.1429	50	59.2593
	k562 12.18.23 3 par - dox yh2ax cyclinA_Series002.jpg	24	20	13	10	1	1
	k562 12.18.23 3 par - dox yh2ax cyclinA_Series003.jpg	25	8	18	0	6	0
	k562 12.18.23 3 par - dox yh2ax cyclinA_Series004.jpg	26	27	13	3	1	1
	k562 12.18.23 3 par - dox yh2ax cyclinA_Series005.jpg	27	37	8	5	0	0
	k562 12.18.23 3 par - dox yh2ax cyclinA_Series006.jpg	28	24	13	8	2	0
	k562 12.18.23 3 par - dox yh2ax cyclinA_Series007.jpg	29	14	22	8	0	0
	k562 12.18.23 3 par - dox yh2ax cyclinA_Series008.jpg	30	33	12	9	0	0
	k562 12.18.23 3 par - dox yh2ax cyclinA_Series009.jpg	31	31	11	7	0	0	118	50	10	2
	k562 12.18.23 parental + dox yh2ax cyclin A_Series014.jpg	32	1	22	9	4	4		42.3729	8.47458	4
	k562 12.18.23 parental + dox yh2ax cyclin A_Series015.jpg	33	35	8	6	5	5
	k562 12.18.23 parental + dox yh2ax cyclin A_Series016.jpg	34	29	17	6	0	0
	k562 12.18.23 parental + dox yh2ax cyclin A_Series017.jpg	35	42	6	4	3	3
	k562 12.18.23 parental + dox yh2ax cyclin A_Series018.jpg	36	23	6	5	2	2
	k562 12.18.23 parental + dox yh2ax cyclin A_Series019.jpg	37	4	9	3	1	1
	k562 12.18.23 parental + dox yh2ax cyclin A_Series020.jpg	38	34	13	9	1	1
	k562 12.18.23 parental + dox yh2ax cyclin A_Series021.jpg	39	32	16	9	0	0	*
	k562 12.18.23 parental + dox yh2ax cyclin A_Series022.jpg	40	21	16	11	0	0
	k562 12.18.23 parental + dox yh2ax cyclin A_Series023.jpg	41	12	12	7	0	0
	k562 12.18.23 parental + dox yh2ax cyclin A_Series024.jpg	42	36	10	5	1	1	135	74	17	17
									54.8148	12.5926	22.973

## Sheet: Data description
		Quantification of triplicate imaging experiments in which total nuclei, those with cyclin A+staining, and those with gamma H2AX staining were quantified.
