# Supplementary material for: The SMC5/6 complex prevents genotoxicity upon APOBEC3A-mediated replication stress
Source: EMBO J. 2024 Jun 17;43(15):3240–55. doi: 10.1038/s44318-024-00137-x (PMC11294446; doi:10.1038/s44318-024-00137-x)
Supplement: Supplementary file 10 — Source data Fig. 6 [file 44318_2024_137_MOESM10_ESM.zip]

Archive with 21 entries (11 files):
- Figure 6/
- Figure 6/6A/
- Figure 6/6B/
- Figure 6/6C/
- Figure 6/6D/
- Figure 6/6E/
- Figure 6/6F/
- Figure 6/6G/
- Figure 6/6H/
- Figure 6/6I/
- Figure 6/6i/NCI siSMC5 + IFN R1+R2.xlsx
- Figure 6/6B/Panel 6b Image quantification.xlsx
- Figure 6/6C/Panel 6c Image quantification.xlsx
- Figure 6/6D/Panel 6d Image quantification.xlsx
- Figure 6/6E/Panel 6e Image quantification.xlsx
- Figure 6/6G/Panel 6g Image quantification.xlsx
- Figure 6/6A/Panel 6a - Representative Fiber.tif
- Figure 6/6F/Panel 6f - Image quantification.xlsx
- Figure 6/6H/Panel 6h U2OS-C106S Image quantification.xlsx
- Figure 6/6H/Panel 6h K562-C106S Image quantification.xlsx
- __MACOSX/Figure 6/6A/._Panel 6a - Representative Fiber.tif
