# Supplementary material for: The SMC5/6 complex prevents genotoxicity upon APOBEC3A-mediated replication stress
Source: EMBO J. 2024 Jun 17;43(15):3240–55. doi: 10.1038/s44318-024-00137-x (PMC11294446; doi:10.1038/s44318-024-00137-x)
Supplement: Supplementary file 10 — Source data Fig. 6 [file 44318_2024_137_MOESM10_ESM.zip › Figure 6/6i/NCI siSMC5 + IFN R1+R2.xlsx]

## Sheet: rep1 v1
	Average
Cell line	Ratio	Total Track Length	Mock - IFN				Mock +IFN				siSMC5 - IFN				siSMC5 +IFN
unt			IdU	CldU	Ratio	Total Track Length	IdU	CldU	Ratio CldU/IdU	Total Track Length	IdU	CldU	Ratio CldU/IdU	Total Track Length	IdU	CldU	Ratio CldU/IdU	Total Track Length
0.05dox			10.926	14.334	1.31192	25.26	4.131	12.478	3.02058	16.609	4.264	6.504	1.52533	10.768	6.185	4.135	0.668553	10.32
			3.821	6.049	1.58309	9.87	4.854	10.849	2.23506	15.703	4.176	5.054	1.21025	9.23	2.497	2.224	0.890669	4.721
			7.011	8.931	1.27386	15.942	2.274	4.892	2.15128	7.166	4.327	5.068	1.17125	9.395	9.044	5.084	0.562141	14.128
			9.098	5.693	0.625742	14.791	4.207	11.556	2.74685	15.763	3.891	2.359	0.606271	6.25	3.556	5.063	1.42379	8.619
			6.212	8.46	1.36188	14.672	2.98	9.355	3.13926	12.335	2.5	3.528	1.4112	6.028	3.325	3.722	1.1194	7.047
			6.171	3.432	0.55615	9.603	3.87	5.869	1.51654	9.739	5.51	4.483	0.813612	9.993	2.809	2.478	0.882164	5.287
			10.367	13.708	1.32227	24.075	4.17	16.061	3.85156	20.231	11.71	8.389	0.716396	20.099	4.213	2.377	0.564206	6.59
			4.87	9.06	1.86037	13.93	6.402	12.493	1.95142	18.895	8.865	8.098	0.91348	16.963	2.612	2.612	1	5.224
			3.207	4.617	1.43966	7.824	7.313	18.955	2.59196	26.268	2.788	2.583	0.926471	5.371	3.56	4.257	1.19579	7.817
			4.606	6.323	1.37277	10.929	6.741	10.999	1.63166	17.74	4.135	4.252	1.0283	8.387	5.518	4.155	0.75299	9.673
			3.945	3.31	0.839037	7.255	3.856	13.11	3.3999	16.966	2.514	3.396	1.35084	5.91	5.819	2.359	0.405396	8.178
			2.128	3.575	1.67998	5.703	5.224	13.691	2.62079	18.915	1.46	2.454	1.68082	3.914	3.363	6.596	1.96134	9.959
			4.283	3.649	0.851973	7.932	4.585	10.679	2.32912	15.264	4.585	4.162	0.907743	8.747	3.382	3.701	1.09432	7.083
			4.738	14.27	3.01182	19.008	7.111	9.765	1.37322	16.876	7.069	4.141	0.585797	11.21	3.432	5.965	1.73805	9.397
			3.524	5.464	1.55051	8.988	7.072	10.263	1.45122	17.335	2.891	5.41	1.87132	8.301	3.304	3.723	1.12682	7.027
			11.889	3.022	0.254185	14.911	5.192	11.446	2.20455	16.638	5.487	4.956	0.903226	10.443	6.963	3.106	0.446072	10.069
			3.666	8.296	2.26296	11.962	5.277	26.1	4.94599	31.377	7.971	4.759	0.597039	12.73	2.539	3.42	1.34699	5.959
			3.722	3.001	0.806287	6.723	2.969	4.773	1.60761	7.742	2.236	2.065	0.923524	4.301	3.187	3.988	1.25133	7.175
			4.498	8.865	1.97088	13.363	4.176	7.454	1.78496	11.63	5.124	7.47	1.45785	12.594	4.473	4.132	0.923765	8.605
			4.486	8.788	1.95898	13.274	3.966	13.61	3.43167	17.576	7.024	6.009	0.855495	13.033	3.985	3.866	0.970138	7.851
			6.554	11.911	1.81736	18.465	4.357	14.514	3.33119	18.871	11.501	5.084	0.442049	16.585	3.292	3.494	1.06136	6.786
			4.523	9.623	2.12757	14.146	4.767	6.742	1.41431	11.509	2.497	3.432	1.37445	5.929	3.73	4.646	1.24558	8.376
			3.461	10.919	3.15487	14.38	4.623	14.236	3.07939	18.859	3.615	4.956	1.37095	8.571	4.454	4.016	0.901661	8.47
			3.534	7.727	2.18647	11.261	5.389	9.909	1.83875	15.298	5.294	3.352	0.63317	8.646	3.036	4.646	1.5303	7.682
			3.463	8.891	2.56743	12.354	4.925	9.911	2.01239	14.836	7.363	4.909	0.666712	12.272	14.726	10.658	0.723754	25.384
			4.244	10.262	2.418	14.506	4.662	11.248	2.4127	15.91	3.74	1.972	0.527273	5.712	2.644	3.73	1.41074	6.374
			4.553	6.422	1.4105	10.975	3.305	10.17	3.07716	13.475	2.106	2.893	1.37369	4.999	4.941	5.347	1.08217	10.288
			2.728	8.142	2.9846	10.87	3.74	7.871	2.10455	11.611	5.59	6.937	1.24097	12.527	4.586	2.994	0.652857	7.58
			6.927	7.071	1.02079	13.998	3.826	7.063	1.84605	10.889	5.188	3.74	0.720894	8.928	5.379	3.351	0.622978	8.73
			5.742	11.284	1.96517	17.026	3.382	3.461	1.02336	6.843	4.218	3.51	0.832148	7.728	4.482	3.908	0.871932	8.39
			5.487	4.032	0.734828	9.519	4.285	8.165	1.90548	12.45	5.249	2.292	0.436655	7.541	10.63	5.366	0.504798	15.996
			3.614	4.026	1.114	7.64	2.55	4.451	1.74549	7.001	9.762	5.062	0.518541	14.824	3.361	3.279	0.975602	6.64
			5.058	9.992	1.97548	15.05	2.106	4.96	2.35518	7.066	12.3	8.169	0.664146	20.469	3.973	3.01	0.757614	6.983
			3.606	7.342	2.03605	10.948	3.722	5.56	1.49382	9.282	3.985	2.329	0.584442	6.314	3.822	3.753	0.981947	7.575
			4.857	4.141	0.852584	8.998	3.234	2.856	0.883117	6.09	0	3.752	#DIV/0!	3.752	5.845	3.653	0.624979	9.498
			2.632	3.265	1.2405	5.897	3.871	11.792	3.04624	15.663	6.281	11.295	1.79828	17.576	3.837	3.918	1.02111	7.755
			3.26	3.967	1.21687	7.227	5.384	15.305	2.84268	20.689	2.463	2.589	1.05116	5.052	4.86	4.451	0.915844	9.311
			2.48	6.285	2.53427	8.765	7.443	17.007	2.28497	24.45	4.452	6.364	1.42947	10.816	4.572	4.713	1.03084	9.285
			3.409	7.024	2.06043	10.433	7.348	20.184	2.74687	27.532	7.039	2.893	0.410996	9.932	3.07	5.405	1.76059	8.475
			3.292	5.777	1.75486	9.069	5.353	12.801	2.39137	18.154	4.141	4.854	1.17218	8.995	7.958	2.956	0.37145	10.914
			4.342	9.649	2.22225	13.991	7.214	17.343	2.40408	24.557	2.065	3.038	1.47119	5.103	6.38	2.512	0.39373	8.892
			4.352	5.518	1.26792	9.87	4.352	14.628	3.36121	18.98	11.578	5.291	0.456987	16.869	3.689	3.685	0.998916	7.374
			3.752	4.334	1.15512	8.086	7.082	10.902	1.5394	17.984	13.358	6.929	0.518715	20.287	7.057	3.432	0.486326	10.489
			4.525	4.768	1.0537	9.293	4.293	9.764	2.2744	14.057	7.388	10.558	1.42907	17.946	3.305	3.08	0.931921	6.385
			4.759	4.284	0.900189	9.043	3.409	11.803	3.46231	15.212	4.791	2.749	0.573784	7.54	5.228	4.257	0.814269	9.485
			4.859	4.773	0.982301	9.632	4.678	11.669	2.49444	16.347	5.046	4.764	0.944114	9.81	3.985	2.309	0.579423	6.294
			4.435	9.699	2.18692	14.134	5.281	12.492	2.36546	17.773	8.658	3.159	0.364865	11.817	4.617	4.709	1.01993	9.326
			5.365	9.971	1.85853	15.336	6.906	11.655	1.68766	18.561	2.408	2.375	0.986296	4.783	5.771	5.043	0.873852	10.814
			7.445	9.885	1.32774	17.33	6.015	11.462	1.90557	17.477	3.152	2.589	0.821383	5.741	5.234	4.356	0.832251	9.59
			3.591	5.876	1.63631	9.467	5.451	10.324	1.89396	15.775	3.396	4.184	1.23204	7.58	8.489	4.203	0.495111	12.692
			9.681	16.339	1.68774	26.02	4.336	11.598	2.67482	15.934	7.845	3.631	0.462843	11.476	6.126	4.498	0.734247	10.624
			7.993	14.051	1.75791	22.044	4.648	14.106	3.03485	18.754	7.81	4.238	0.542638	12.048	5.55	3.506	0.631712	9.056
			4.982	10.841	2.17603	15.823	3.972	4.532	1.14099	8.504	5.055	2.692	0.532542	7.747	5.997	4.073	0.679173	10.07
			6.893	6.893	1	13.786	5.226	10.41	1.99196	15.636	6.941	3.471	0.500072	10.412	6.649	4.525	0.680553	11.174
			5.866	7.19	1.22571	13.056	4.899	13.927	2.84283	18.826	11.828	9.865	0.834038	21.693	6.439	4.411	0.685044	10.85
			3.563	4.268	1.19787	7.831	5.127	10.43	2.03433	15.557	4.768	4.242	0.889681	9.01	4.572	6.29	1.37577	10.862
			9.657	9.194	0.952056	18.851	4.057	8.488	2.09219	12.545	13.325	5.315	0.398874	18.64	6.885	4.444	0.645461	11.329
			4.754	6.797	1.42974	11.551	8.797	12.64	1.43685	21.437	4.11	9.14	2.22384	13.25	4.6	4.095	0.890217	8.695
			6.189	8.602	1.38989	14.791	6.05	7.377	1.21934	13.427	3.18	5.269	1.65692	8.449	7.136	5.076	0.711323	12.212
			2.512	5.321	2.11823	7.833	6.002	12.411	2.06781	18.413	8.365	5.129	0.61315	13.494	6.196	3.606	0.581988	9.802
			4.695	6.53	1.39084	11.225	4.529	11.505	2.5403	16.034	5.041	3.387	0.67189	8.428	5.386	3.584	0.665429	8.97
			5.389	11.493	2.13268	16.882	5.899	12.484	2.11629	18.383	9.816	5.444	0.554605	15.26	8.221	6.112	0.743462	14.333
			3.707	9.991	2.69517	13.698	6.272	11.235	1.79129	17.507	4.61	5.418	1.17527	10.028	10.16	7.16	0.704724	17.32
			11.253	3.758	0.333955	15.011	7.16	17.141	2.39399	24.301	5.926	4.048	0.683091	9.974	9.476	3.973	0.41927	13.449
			9.567	13.506	1.41173	23.073	4.746	16.425	3.46081	21.171	4.586	3.265	0.711949	7.851	2.005	3.42	1.70574	5.425
			2.788	2.375	0.851865	5.163	5.894	13.566	2.30166	19.46	9.171	6.358	0.693272	15.529	6.764	4.789	0.708013	11.553
			4.459	12.652	2.83741	17.111	4.077	12.195	2.99117	16.272	5.211	3.584	0.687776	8.795	6.889	2.994	0.434606	9.883
			5.869	3.931	0.66979	9.8	5.126	8.34	1.627	13.466	2.359	1.962	0.831708	4.321	2.788	2.505	0.898494	5.293
			6.413	9.349	1.45782	15.762	4.342	11.506	2.64993	15.848	3.766	3.305	0.877589	7.071	8.182	4.009	0.489978	12.191
			2.835	4.738	1.67125	7.573	4.387	12.527	2.85548	16.914	3.566	3.758	1.05384	7.324	4.11	6.573	1.59927	10.683
			3.797	5.436	1.43166	9.233	6.502	13.638	2.09751	20.14	5.269	3.896	0.739419	9.165	2.067	1.755	0.849057	3.822
			4.375	14.055	3.21257	18.43	2.497	5.225	2.09251	7.722	2.994	3.207	1.07114	6.201	2.809	2.118	0.754005	4.927
			3.242	9.331	2.87816	12.573	6.043	6.181	1.02284	12.224	5.8	3.242	0.558966	9.042	3.669	2.224	0.60616	5.893
			2.898	3.82	1.31815	6.718	7.548	8.356	1.10705	15.904	4.554	2.692	0.591129	7.246	6.431	4.192	0.651843	10.623
			8.717	10.255	1.17644	18.972	4.896	8.645	1.76573	13.541	3.531	3.41	0.965732	6.941	6.917	3.786	0.547347	10.703
			9.046	19.432	2.14813	28.478	4.213	7.216	1.71279	11.429	3.07	3.382	1.10163	6.452	9.136	5.305	0.58067	14.441
			4.538	9.597	2.11481	14.135	7.142	36.625	5.12812	43.767	5.892	8.539	1.44925	14.431	9.78	6.285	0.642638	16.065
			8.714	11.009	1.26337	19.723	7.903	8.762	1.10869	16.665	3.718	3.925	1.05568	7.643	4.099	3.596	0.877287	7.695
			4.547	5.805	1.27667	10.352	5.588	5.867	1.04993	11.455	1.681	1.503	0.894111	3.184	5.369	4.032	0.750978	9.401
			3.242	3.097	0.955275	6.339	4.341	7.918	1.824	12.259	2.128	2.98	1.40038	5.108	10.187	4.822	0.473348	15.009
			3.432	4.444	1.29487	7.876	3.842	9.201	2.39485	13.043	6.723	6.824	1.01502	13.547	3.614	2.229	0.616768	5.843
			6.419	8.946	1.39368	15.365	5.384	17.098	3.17571	22.482	1.562	2.309	1.47823	3.871	17.699	9.313	0.526188	27.012
			7.48	3.791	0.506818	11.271	4.75578	7.67123	1.61303	12.427	7.479	5.98	0.799572	13.459	14.169	11.308	0.79808	25.477
			10.042	8.654	0.861781	18.696	8.94009	8.1071	0.906826	17.0472	1.632	1.92	1.17647	3.552	5.556	3.097	0.557415	8.653
			6.152	7.996	1.29974	14.148	5.71468	7.17725	1.25593	12.8919	5.701	4.944	0.867216	10.645	3.812	2.512	0.658972	6.324
			10.079	12.864	1.27632	22.943	4.84295	10.7707	2.224	15.6137	2.482	3.405	1.37188	5.887	6.534	6.867	1.05096	13.401
			5.538	9.151	1.6524	14.689	5.40473	19.5558	3.61828	24.9606	2.384	3.201	1.3427	5.585	4.669	3.265	0.699293	7.934
			8.368	12.424	1.4847	20.792	9.24035	13.7152	1.48428	22.9556	8.152	3.935	0.482704	12.087	18.92	5.108	0.269979	24.028
			5.282	5.975	1.1312	11.257	4.27148	14.587	3.41497	18.8584	19.905	8.233	0.413615	28.138	2.128	2.909	1.36701	5.037
			5.56	11.805	2.1232	17.365	8.70762	20.5147	2.35595	29.2224	10.015	4.646	0.463904	14.661	14.187	11.342	0.799464	25.529
							34.6755	27.5273	0.793855	62.2028	11.185	6.557	0.586232	17.742	4.227	2.408	0.569671	6.635
							5.10447	11.0904	2.17268	16.1948	6.855	3.432	0.500656	10.287	14.404	10.787	0.748889	25.191
							3.61284	11.4778	3.17694	15.0906	10.9	6.605	0.605963	17.505	5.162	6.332	1.22666	11.494
							5.49191	11.0419	2.01058	16.5338	4.899	8.553	1.74587	13.452	3.07	3.413	1.11173	6.483
							5.24976	10.3833	1.97786	15.633	4.529	6.742	1.48863	11.271	6.876	3.419	0.497237	10.295
							4.97855	11.439	2.29767	16.4176	5.378	7.142	1.328	12.52	5.289	5.256	0.993761	10.545
							16.1658	7.85526	0.48592	24.021	10.464	7.228	0.690749	17.692	8.712	6.063	0.695937	14.775
							10.0443	10.1121	1.00675	20.1564	21.735	12.381	0.569634	34.116	5.842	4.892	0.837384	10.734
							8.74637	21.1153	2.41417	29.8616	10.794	9.625	0.891699	20.419	6.869	6.585	0.958655	13.454
							7.92307	20.5438	2.59291	28.4669	11.564	3.973	0.343566	15.537	4.897	4.463	0.911374	9.36
							9.99585	24.0598	2.40698	34.0556	5.455	3.896	0.714207	9.351
							7.12882	13.8605	1.94429	20.9893	5.534	4.681	0.845862	10.215
							10.9257	39.1407	3.58245	50.0664	8.035	8.996	1.1196	17.031
							10.4705	34.937	3.33673	45.4075	5.992	10.635	1.77487	16.627
							13.2116	19.3621	1.46554	32.5737	11.402	7.452	0.65357	18.854
						24	5.04635	5.92777	1.17466	10.9741
							8.22333	26.6362	3.2391	34.8596
							10.4705	23.1977	2.21554	33.6682
							9.56967	38.8405	4.0587	48.4101
							10.1702	14.2576	1.4019	24.4278
							16.6888	23.4302	1.40395	40.119
							10.0152	20.7181	2.06867	30.7334
							17.1247	74.7751	4.36652	91.8998
							9.35658	15.0228	1.60559	24.3794
							9.70527	23.1009	2.38024	32.8061
							14.277	24.0113	1.68182	38.2884
							20.0014	47.9258	2.39613	67.9272
							6.53798	25.7451	3.93778	32.2831
							14.7807	30.6752	2.07536	45.4559
							7.18694	20.3598	2.83288	27.5467
							5.93746	16.466	2.77325	22.4035
							4.57174	4.44583	0.972458	9.01757
							3.44818	5.65657	1.64045	9.10475
							4.94949	14.3448	2.89824	19.2943
							4.09714	13.9283	3.39953	18.0255
							3.0898	5.9084	1.91223	8.9982
							3.69033	5.67594	1.53806	9.36627

## Sheet: rep2 v1
	Mock - IFN				Mock +IFN				siSMC5 - IFN				siSMC5 +IFN
	IdU	CldU	Ratio	Total Track Length	IdU	CldU	Ratio CldU/IdU	Total Track Length	IdU	CldU	Ratio CldU/IdU	Total Track Length	IdU	CldU	Ratio CldU/IdU	Total Track Length
	8.848	5.913	0.668287	14.761	5.33	4.525	0.848968	9.855	2.264	3.956	1.74735	6.22	3.985	7.225	1.81305	11.21
	7.886	5.87	0.744357	13.756	6.889	5.633		12.522	10.37	9.07		19.44	4.068	2.005		6.073
	6.876	6.862	0.997964	13.738	6.216	4.728		10.944	19.401	5.334		24.735	10.107	3.722		13.829
	8.996	7.046	0.783237	16.042	8.913	6.608		15.521	6.081	6.34		12.421	4.131	2.937		7.068
	5.101	6.257	1.22662	11.358	6.557	6.454		13.011	13.728	5.358		19.086	2.606	2.922		5.528
	6.848	3.566	0.520736	10.414	8.609	4.959		13.568	20.259	19.533		39.792	3.668	1.681		5.349
	5.403	3.523	0.652045	8.926	3.494	2.224		5.718	4.479	5.135		9.614	4.529	3.471		8
	6.967	6.424	0.922061	13.391	8.135	3.602		11.737	6.593	3.387		9.98	7.96	4.622		12.582
	4.525	6.007	1.32751	10.532	10.66	5.211		15.871	16.686	6.672		23.358	7.348	3.842		11.19
	13.852	2.953	0.213182	16.805	4.459	3.361		7.82	17.786	7.048		24.834	10.029	5.218		15.247
	6.836	4.155	0.607812	10.991	5.907	5.929		11.836	17.377	8.343		25.72	5.513	3.05		8.563
	5.294	4.383	0.827918	9.677	8.362	10.222		18.584	5.723	3.694		9.417	8.173	3.409		11.582
	4.892	10.877	2.22343	15.769	4.973	3.627		8.6	5.357	3.637		8.994	5.986	2.728		8.714
	11.152	4.069	0.364867	15.221	9.119	6.968		16.087	7.858	4.021		11.879	2.224	2.454		4.678
	6.144	3.602	0.586263	9.746	8.748	6.195		14.943	4.91	4.536		9.446	11.059	6.922		17.981
	5.486	3.989	0.727124	9.475	3.329	3.234		6.563	5.522	4.017		9.539	4.441	6.095		10.536
	3.528	4.294	1.21712	7.822	14.087	6.793		20.88	2.743	4.777		7.52	12.995	7.033		20.028
	8.064	5.842	0.724454	13.906	7.939	3.625		11.564	19.237	9.819		29.056	6.76	3.225		9.985
	5.617	6.855	1.2204	12.472	6.493	3.281		9.774	7.154	3.24		10.394	3.645	3.097		6.742
	9.946	7.417	0.745727	17.363	4.233	3.18		7.413	7.349	4.696		12.045	7.447	5.633		13.08
	3.471	3.931	1.13253	7.402	12.104	6.216		18.32	7.738	4.88		12.618	7.857	5.182		13.039
	4.973	5.042	1.01387	10.015	11.946	5.074		17.02	3.923	3.212		7.135	9.456	4.935		14.391
	4.547	4.088	0.899054	8.635	9.095	6.545		15.64	16.241	8.229		24.47	12.986	6.718		19.704
	8.133	4.6	0.565597	12.733	8.689	6.641		15.33	5.648	4.218		9.866	11.741	5.784		17.525
	4.392	7.481	1.70332	11.873	8.992	6.945		15.937	5.079	4.009		9.088	4.935	3.361		8.296
	10.787	3.866	0.358394	14.653	8.408	7.163		15.571	7.033	6.141		13.174	5.126	4.204		9.33
	8.486	4.39	0.517323	12.876	17.639	6.105		23.744	4.837	3.966		8.803	12.632	6.285		18.917
	7.19	3.881	0.539777	11.071	12.415	6.007		18.422	6.873	3.984		10.857	2.341	1.389		3.73
	5.188	5.225	1.00713	10.413	8.265	4.905		13.17	12.125	7.16		19.285	4.93	3.14		8.07
	8.34	4.754	0.570024	13.094	6.939	5.779		12.718	5.559	3.304		8.863	6.529	3.294		9.823
	7.372	6.16	0.835594	13.532	6.88	4.994		11.874	7.161	3.676		10.837	11.95	7.537		19.487
	6.983	4.778	0.684233	11.761	5.738	9.409		15.147	8.881	3.97		12.851	9.292	5.063		14.355
	5.534	4.737	0.855981	10.271	5.044	6.288		11.332	4.738	5.257		9.995	5.244	1.709		6.953
	2.417	6.29	2.6024	8.707	8.106	9.344		17.45	9.583	3.918		13.501	3.741	3.207		6.948
	6.361	4.423	0.695331	10.784	12.286	6.917		19.203	5.763	3.215		8.978	10.44	5.556		15.996
	6.505	9.419	1.44796	15.924	6.147	5.679		11.826	6.298	3.985		10.283	7.063	3.42		10.483
	10.314	7.228	0.700795	17.542	9.317	9.396		18.713	12.935	3.279		16.214	7.107	7.1		14.207
	11.03	5.041	0.457026	16.071	7.434	4.069		11.503	4.908	4.238		9.146	11.459	4.998		16.457
	11.741	12.829	1.09267	24.57	10.169	6.208		16.377	11.383	4.709		16.092	6.511	4.069		10.58
	9.013	4.544	0.504161	13.557	8.569	7.641		16.21	14.236	4.89		19.126	1.87	3.225		5.095
	15.666	9.597	0.612601	25.263	9.995	5.85		15.845	12.92	6.299		19.219	6.195	7.482		13.677
	6.517	7.707	1.1826	14.224	9.662	6.8		16.462	3.058	2.497		5.555	9.23	5.221		14.451
	6.961	5.741	0.824738	12.702	4.691	3.432		8.123	12.581	3.336		15.917	6.789	3.553		10.342
	7.958	6.372	0.800704	14.33	9.546	11.402		20.948	15.102	5.085		20.187	8.992	5.162		14.154
	6.573	3.833	0.583143	10.406	5.932	6.346		12.278	14.564	4.536		19.1	6.887	4.529		11.416
	3.653	4.323	1.18341	7.976	8.536	4.818		13.354	12.333	3.578		15.911	8.426	3.507		11.933
	8.983	7.482	0.832907	16.465	8.765	5.622		14.387	7.231	4.469		11.7	6.28	4.021		10.301
	5.779	4.881	0.84461	10.66	6.334	4.804		11.138	8.934	3.75		12.684	7.451	6.637		14.088
	6.53	5.063	0.775345	11.593	10.88	5.386		16.266	2.587	2.497		5.084	8.177	6.109		14.286
	8.271	5.068	0.612743	13.339	9.522	7.249		16.771	10.427	5.37		15.797	3.108	1.324		4.432
	7.984	4.13	0.517285	12.114	6.563	4.376		10.939	8.995	4.767		13.762	7.705	4.467		12.172
	3.741	3.807	1.01764	7.548	16.833	5.79		22.623	6.879	4.24		11.119	3.528	4.122		7.65
	6.112	6.7	1.0962	12.812	9.425	14.55		23.975	13.97	5.856		19.826	6.198	3.099		9.297
	17.763	11.262	0.634015	29.025	7.029	5.687		12.716	12.889	3.606		16.495	8.419	6.559		14.978
	9.082	5.55	0.611099	14.632	9.109	5.913		15.022	4.838	2.309		7.147	5.899	6.171		12.07
	5.615	4.998	0.890116	10.613	11.6	7.307		18.907	9.392	3.659		13.051	7.16	5.064		12.224
	9.138	3.281	0.35905	12.419	12.847	6.392		19.239	8.798	3.618		12.416	12.961	5.819		18.78
	7.257	5.686	0.783519	12.943	5.746	8.216		13.962	7.554	4.738		12.292	9.749	5.357		15.106
	7.984	7.333	0.918462	15.317	13.224	8.725		21.949	6.058	3.446		9.504	9.057	4.759		13.816
	7.849	7.261	0.925086	15.11	8.183	4.925		13.108	10.229	5.008		15.237	7.632	5.96		13.592
	5.84	4.411	0.755308	10.251	12.919	5.188		18.107	13.866	5.008		18.874	4.433	2.953		7.386
	10.324	7.459	0.722491	17.783	12.896	4.838		17.734	7.33	6.62		13.95	8.761	3.724		12.485
	12.57	5.935	0.472156	18.505	11.37	4.816		16.186	10.797	3.842		14.639	6.559	3.896		10.455
	4.994	3.432	0.687225	8.426	15.672	5.761		21.433	7.904	4.13		12.034	9.77	5.481		15.251
	7.617	2.835	0.372194	10.452	7.751	8.631		16.382	16.576	4.931		21.507	8.286	4.248		12.534
	2.725	3.615	1.32661	6.34	7.216	4.818		12.034	10.797	6.62		17.417	7.246	3.553		10.799
	5.702	5.046	0.884953	10.748	8.095	5.958		14.053	12.52	7.491		20.011	6.815	10.556		17.371
	10.349	3.925	0.379264	14.274	14.343	3.504		17.847	21.166	8.768		29.934	10.497	6.784		17.281
	2.375	3.902	1.64295	6.277	7.672	4.341		12.013	6.045	6.27		12.315	8.283	3.82		12.103
	4.671	3.579	0.766217	8.25				0	8.8	6.548		15.348	5.473	3.304		8.777
	6.817	4.039	0.592489	10.856				0	2.512	2.78		5.292	3.506	3.619		7.125
	6.451	5.185	0.803751	11.636				0	12.042	4.891		16.933	5.163	3.14		8.303
	8.47	3.875	0.457497	12.345				0	1.681	1.898		3.579	3.01	2.478		5.488
	4.585	2.848	0.621156	7.433				0	7.817	3.722		11.539	4.892	2.292		7.184
	9.628	6.012	0.624429	15.64				0	13.034	3.413		16.447	3.678	2.956		6.634
	9.997	4.754	0.475543	14.751				0	11.128	7.768		18.896	1.665	2.034		3.699
	9.507	5.757	0.605554	15.264				0	8.907	4.13		13.037	2.564	1.895		4.459
									6.576	4.448		11.024	8.888	5.693		14.581
									16.674	7.212		23.886	4.467	3.627		8.094
									9.829	5.163		14.992	5.805	4.211		10.016
									10.872	6.442		17.314	4.807	1.755		6.562
									8.946	4.887		13.833	7.026	5.028		12.054
									17.138	7.348		24.486	15.028	7.674		22.702
									11.078	3.16		14.238	8.291	4.162		12.453
									14.949	8.514		23.463	4.182	1.755		5.937
									12.242	6.312		18.554
									13.15	5.354		18.504

## Sheet: data description
	Measurements of fiber imaging for CldU and IdU tracts with quantification of total tract length for replicate experiments
