# Supplementary material for: The SMC5/6 complex prevents genotoxicity upon APOBEC3A-mediated replication stress
Source: EMBO J. 2024 Jun 17;43(15):3240–55. doi: 10.1038/s44318-024-00137-x (PMC11294446; doi:10.1038/s44318-024-00137-x)
Supplement: Supplementary file 10 — Source data Fig. 6 [file 44318_2024_137_MOESM10_ESM.zip › Figure 6/6B/Panel 6b Image quantification.xlsx]

## Sheet: Panel 6b Image quantification
0h	2h	4h	24h
10.859	21.728	30.932	20.912
20.55	18.411	26.848	29.454
18.468	13.273	24.427	40.802
10.916	14.358	16.836	37.511
19.198	9.032	28.59	47.863
10.012	10.853	25.145	24.584
6.115	3.733	10.696	39.131
12.906	16.447	16.532	22.432
19.69	11.726	26.871	47.548
16.372	20.732	8.285	29.09
18.301	26.91	25.726	26.738
12.839	22.261	12.886	38.228
20.169	16.561	23.685	17.698
11.594	14.418	13.444	19.508
10.984	23.139	16.669	42.489
19.068	18.557	21.103	40.863
20.832	24.588	15.15	46.042
13.485	21.112	21.986	11.376
15.569	25.243	4.601	22.707
11.743	37.994	24.268	46.697
26.609	17.085	26.635	48.05
18.3	22.231	8.824	24.648
13.794	34.64	9.497	11.459
21.418	19.035	20.994	32.541
13.127	22.168	6.221	30.991
14.696	21.25	7.012	25.426
16.489	18.654	18.728	39.381
19.293	13.75	9.474	17.206
8.377	13.396	8.18	24.387
16.721	11.465	7.839	46.027
21.779	13.701	9.136	13.759
9.196	13.099	3.352	39.877
13.161	12.405	3.027	52.444
11.66	13.631	4.563	26.385
11.042	12.589	10.924	39.679
17.679	12.697	13.147	56.892
9.633	9.853	11.554	42.831
21.12	14	11.386	40.129
11.851	10.411	9.789	44.476
12.454	10.896	5.053	23.872
16.364	13.606	8.506	33.338
24.469	14.834	12.036	30.181
24.345	11.227	10.823	19.998
19.608	12.429	12.562	31.943
24.674	10.028	12.263	43.756
20.049	11.894	9.149	63.771
24.764	7.252	7.185	46.865
25.184	6.388	11.804	33.856
32.39	29.752	13.628	44.002
13.235	22.65	11.115	33.536
9.157	23.595	10.097	41.799
47.458	17.563	13.97	47.043
19.842	23.662	5.652	41.459
11.126	16.577	10.407	5.182
19.09	13.835	9.79	16.038
15.939	15.999	9.332	33.13
29.249	22.968	10.484	16.119
18.933	19.168	13.054	10.062
9.316	23.274	10.86	22.968
19.042	26.504	6.554	21.739
20.813	27.611	8.903	17.7
11.168	30.069	9.282	32.35
13.39	15.934	4.579	29.848
8.343	19.582	12.197	27.03
13.745	24.324	11.046	8.732
20.763	9.676	10.657	23.155
9.653	11.466	8.471	24.486
10.62	23.063	18.344	39.798
24.856	11.344	11.048	56.581
17.373	18.607	6.161	17.664
16.529	17.068	12.592	21.942
9.468	19.419	6.957	16.113
8.482	13.29	4.871	24.294
11.025	13.52	2.715	31.093
10.858	22.956	2.566	19.425
17.931	19.262	14.06	16.76
26.42	16.608	17.111	32.317
13.378	15.123	5.019	5.609
17.312	17.241	11.073	50.509
13.836	5.116	6.543	38.437
17.056	4.132	6.393	22.956
7.957	17.793	12.294	30.721
11.561	18.554	8.229	43.527
11.956	17.599	28.417	27.838
12.8	20.023	13.307	37.11
28.629	12.334	17.104	18.006
9.903	13.222	21.353	28.96
15.116	17.508	14.723	53.88
19.967	18.78	12.541	19.622
5.674	24.381	16.543	39.299
25.075	5.061	22.407	54.736
9.19	10.74	45.169	23.117
21.219	16.657	15.35	41.1
25.058	17.495	18.62	52.832
27.831	11.272	23.763	25.463
18.186	7.249	16.257	50.283
20.098	5.792	15.637	8.479
14.341	22.435	12.786	9.502
18.718	18.787	19.899	20.22
20.328	23.684	22.553	45.984
29.326	16.05	15.846	21.252
25.059	15.362	12.061	32.479
15.544	18.979	13.607	11.168
14.719	16.911	22.316	5.665
15.705	22.392	12.312	11.185
17.223	24.258	13.459	20.357
24.268	19.266	13.539	15.391
16.162	16.872	13.25	8.989
25.256	22.689	19.373	6.112
13.31	19.253	16.883	24.337
16.242	7.733	18.158	30.972
19.726	16.146	18.37	10.042
25.713	10.891	13.614	4.324
27.29	12.356	13.187	5.996
16.125	20.394	19.891	45.271
16.988	24.667	13.845	7.546
3.889	22.213	19.315	13.448
16.327	18.532	28.135	9.148
28.924	22.624	12.028	9.886
6.309	22.456	20.841	38.132
41.255	18.262	19.244	20.158
18.447	17.927	20.159	22.656
12.549	13.138	19.671	27.028
14.382	12.61	11.34	5.197
22.009	2.938	10.926	9.762
9.651	13.763	16.767	48.956
17.98	20.683	13.941	37.072
10.021	8	9.628	21.721
25.553	10.348	20.292	10.039
8.119	13.251	20.503	18.922
19.943	10.538	14.602	17.132
9.208	16.826	19.557	55.182
13.203	14.505	10.031	11.895
12.4	15.428	31.341	14.906
16.114	16.145	19.839	18.889
18.682	5.806	11.065	23.482
15.472	16.944	10.097	34.84
15.15	12.822	11.82	29.043
10.538	18.476	9.927	24.682
16.616	12.475	10.307	17.541
21.109	15.461	9.953	17.632
7.385	19.598	33.66	22.097
10.934	17.85	11.493	23.547
9.927	12.061	4.291	33.428
16.537	14.221	24.068	23.436
5.095	20.664	21.909	19.485
7.505	15.044	27.6	39.514
15.827	12.381	12.698	31.562
11.577	14.878	12.006	32.223
8.557	17.874	24.369	30.354
41.16	18.334	13.558	30.282
10.182	14.638	9.847	19.354
15.294	12.637	18.591	26.8
18.663	13.914	15.996	42.312
23.8	14.256	12.394	25.515
23.952	18.142	11.165	35.708
6.754	14.229	16.153	32.612
11.143	9.235	16.777	19.082
7.031	9.897	15.166	28.511
10.272	10.964	8.814	11.193
18.151	16.668	9.943	28.778
14.646	12.084	13.215	60.78
10.253	5.753	14.155	19.031
29.568	16.778	21.601	12.625
17.085	12.805	31.591	12.151
26.167	12.486	31.848	29.569
22.418	18.449	8.568	35.247
17.854	10.266	13.282	19.522
9.937	13.168	14.373	30.358
12.778	15.362	19.18	36.715
8.647	14.548	13.08	16.095
25.033	13.013	14.678	40.847
8.7	21.069	13.846	17.939
28.648	11.855	19.343	35.771
11.682	11.47	18.589	31.841
11.228	13.707	12.577	24.957
16.331	5.367	10.105	24.224
27.083	5.265	11.467	29.278
23.341	6.941	12.602	28.387
17.39	9.426	20.251	19.069
15.206	29.928	21.288	37.681
26.344	12.02	18.791	32.425
12.622	10.629	9.485	40.592
12.529	8.972	8.579	17.244
10.175	16.589	10.848	17.896
19.268	25.343	5.602	28.718
26.046	10.596	9.885	29.052
10.446	25.672	5.831	9.045
15.989	18.214	7.477	9.96
13.641	14.562	5.961	13.669
7.656	17.192	23.261	42.111
7.557	18.628	8.283	16.058
23.162	17.185	7.462	39.177
21.978	8.54	5.816	14.724
26.734	13.76	10.409	18.699
22.424	11.392	5.42	26.192
8.695	17.88	5.846	17.214
22.394	13.763	6.23	11.457
13.736	22.174	12.486	10.121
11.931	18.841	7.36	25.474
19.644	16.686	7.659	9.033
18.846	18.132	9.536	22.472
6.134	20.785	5.994	30.479
21.031	15.611	11.98	25.045
26.932	9.473	16.796	23.582
4.541	3.716	23.991	27.918
6.211	23.509	12.131	7.081
6.329	18.036	14.154	18.142
6.69	14.607	14.202	23.281
5.373	17.658	21.49	20.601
2.907	17.647	12.307	21.081
8.738	14.333	12.622	19.946
7.845	17.464	11.743	34.862
15.571		10.952	2.97
20.878	5.094	5.052	5.916
9.518	9.294	8.75	29.486
16.716	5.171	3.771	17.427
9.741	10.125	10.518	24.893
18.477	5.207	8.199	8.341
8.587	14.386	18.545	28.191
19.559	6.857	8.322	23.994
8.942	17.375	10.4	26.026
9.791	7.251	12.058	14.384
17.281	7.579	20.23	19.07
15.04	14.23	18.151	5.118
10.16	8.19	7.744	18.411
13.486	11.31	12.73	22.286
9.536	12.62	7.694	29.151
9.812	4.121	27.921	26.191
15.307	5.051	17.609	30.737
24.896	8.524	14.369	24.689
17.14	7.176	22.874	19.868
11.104	11.696	6.946	14.535
9.914	14.495	8.572	7.034
14.03	8.662	20.53	5.31
16.434	9.336	19.08	14.387
20.413	6.727	17.448	26.513
9.565	4.316	10.572	26.876
13.024	5.237	20.716	14.515
11.85	13.601	5.677	9.456
13.61	8.643	24.581	3.733
19.769	11.035	17.417	9.947
23.388	13.773	19.229	6.685
11.251	31.826	18.36	12.955
18.767	15.154	15.344	5.103
31.101	15.011	17.823	22.333
28.271	23.493	21.828	33.076
30.878	16.431	14.738	12.507
19.225	19.862	13.96	23.809
19.464	14.793	16.434
17.24	22.048	6.57
25.481	21.873	32.775
16.488	18.362	14.464
31.765	16.324	18.688
25.261	11.621	24.437
8.795	11.979	10.976
21.77	10.542	19.546
16.323	19.19	18.154
8.602	14.078	32.459
35.307	4.344	38.695
20.086	16.6	29.298
23.137	16.753	27.949
24.976	9.612	19.393
16.855	14.527	11.303
20.649	22.337	5.707
15.96	15.178	4.841
7.875	25.672	3.517
6.621	27.36	28.197
7.944	9.947	6.442
10.582	19.377	2.703
17.699	5.686	3.89
25.117	17.779	12.424
9.333	8.999	7.938
12.8	20.081	6.217
7.499	33.234	8.855
3.53	6.869	5.704
3.362	13.076	6.967
3.155	17.44	5.296
13.375	22.566	6.995
30.883	18.946	5.669
18.101	14.845	7.525
14.81	18.313	6.156
6.905	25.462	15.072
21.078	21.191	7.529
16.896	24.121	4.641
25.865	32.173	5.62
20.921	34.15	14.515
11.01	18.643	9.456
13.768	65.818	3.733
24.814	20.989	9.947
19.058	14.144	6.685
27.69	14.829	12.955
28.144	20.519	5.103
	21.003	22.333
	15.966	33.076
	22.697	12.507
	32.675	23.809
	18.591
	16.588
	22.253
	19.906
	25.668
	17.039
	28.324
	18.37
	19.759
	36.647
	16.264
	15.152
	18.157
	24.309
	16.714
	26.509
	13.508
	27.318
	33.846
	17.221
	8.621

## Sheet: Data description
		Compiled data from replicate DNA fiber imaging with quantification of total tract length
