# Supplementary material for: The SMC5/6 complex prevents genotoxicity upon APOBEC3A-mediated replication stress
Source: EMBO J. 2024 Jun 17;43(15):3240–55. doi: 10.1038/s44318-024-00137-x (PMC11294446; doi:10.1038/s44318-024-00137-x)
Supplement: Supplementary file 10 — Source data Fig. 6 [file 44318_2024_137_MOESM10_ESM.zip › Figure 6/6C/Panel 6c Image quantification.xlsx]

## Sheet: Panel 6c Image quantification
unt	0.5dox	1.0dox	2.0dox
8.053	17.655	18.958	22.044
8.433	11.647	10.022	19.583
7.817	8.428	14.16	22.477
14.098	14.648	6.689	27.575
15.839	12.232	17.555	10.357
9.517	12.6	12.747	22.121
6.5626	6.215	15.352	9.932
21.946	8.201	9.203	9.557
11.569	7.265	14.099	15.755
7.5178	8.048	35.802	9.123
9.709	9.198	13.005	23.3
9.038	10.74	18.589	11.929
8.625	10.89	15.515	6.293
11.751	7.821	15.644	15.096
17.39	20.2	14.005	17.906
20.17	15.027	17.927	20.454
14.589	7.398	18.791	12.482
11.89	21.731	21.395	26.557
9.5747	11.219	19.2	23.192
13.528	6.003	20.363	21.063
16.463	11.988	16.486	16.294
10.726	15.113	19.245	19.789
9.638	22.967	12.55	18.974
14.237	29.208	20.384	18.595
9.816	15.256	26.975	30.549
12.561	22.283	19.733	12.638
12.475	14.765	19.599	10.17
14.124	17.651	9.977	22.751
12.915	21.972	17.348	18.182
7.434	18.472	9.252	22.309
12.267	8.063	14.051	8.632
9.922	12.244	15.435	13.215
4.5855	9.745	13.355	8.264
13.436	34.41	14.988	13.085
14.943	10.997	16.318	16.628
9.691	15.997	24.171	12.344
18.182	11.251	16.196	10.952
25.231	10.035	16.521	12.491
14.798	36.551	21.068	21.253
6.605	24.883	16.134	14.041
6.824	10.934	28.431	26.67
6.003	18.823	12.016	20.786
10.267	18.291	7.068	18.771
8.0314	18.553	6.18	19.509
8.368	9.247	14.331	18.035
5.082	14.835	13.338	21.005
10.663	11.76	10.032	15.118
12.025	48.707	9.65	16.075
14.88	43.926	18.072	18.299
11.649	40.563	17.326	18.301
7.823	16.561	8.563	13.629
7.6028	17.988	18.055	15.025
12.013	8.823	29.096	14.264
8.438	9.27	12.901	20.297
12.659	14.169	20.017	21.783
8.9575	13.154	19.958	22.995
9.763	21.981	19.293	19.307
8.7691	27.229	20.969	27.503
17.019	7.885	18.269	13.353
30.736	21.707	16.706	18.304
10.856	19.032	15.492	14.457
7.7438	17.931	20.672	27.279
10.265	23.277	21.801	13.865
9.871	13.73	17.915	13.522
7.9662	13.878	22.472	32.387
6.9655	14.047	17.207	18.756
14.213	13.213	10.635	24.123
11.995	12.782	12.127	17.4
12.392	9.406	18.207	20.587
13.157	24.862	15.387	8.313
14.638	26.128	8.374	15.113
8.6726	43.785	15.305	22.007
12.396	26.048	18.024	11.573
19.359	31.317	18.007	15.199
3.9485	20.124	15.913	20.24
9.1084	25.782	17.626	28.532
7.136	30.273	18.368	21.475
7.911	18.227	16.462	11.462
24.527	11.102	19.443	17.454
9.5125	10.467	12.832	12.884
9.549	29.317	16.654	13.716
6.43	28.183	7.445	34.778
22.355	25.822	10.391	19.02
9.503	13.264	15.882	18.608
8.37	6.58	10.389	10.745
13.624	55.774	15.616	12.22
15.23	13.992	13.618	14.884
14.426	12.224	9.003	10.379
10.006	8.131	11.614	22.884
6.7746	19.146	9.598	14.558
9.7955	12.795	10.949	22.243
6.4142	13.191	13.011	10.984
5.981	10.413	6.168	14.676
6.726	6.733	17.394	12.598
5.525	6.858	21.949	6.053
8.424	12.557	18.744	9.103
7.8186	25.744	5.842	15.389
7.7829	20.663	13.974	15.91
5.315	3.205	8.11	18.412
13.632	9.505	15.111	18.116
8.14	7.888	7.485	9.301
9.519	6.918	9.377	25.606
10.549	9.319	6.322	17.88
11.126	7.461	27.851	17.451
10.71	17.152	9.998	18.641
6.229	11.106	8.899	27.953
11.1	6.329	9.81	11.411
10.592	17.646	10.725	14.151
6.683	17.753	4.062	17.941
29.483	13.332	17.309	18.874
23.416	8.199	10.307	16.464
12.288	4.756	30.528	22.121
18.049	14.663	12.329	13.934
8.2692	9.716	15.538	10.794
16.57	3.778	9.74	17.622
11.536	14.501	34.501	12.852
8.649	12.755	8.65	11.748
4.488	11.803	23.613	23.194
13.851	14.086	7.503	10.257
10.613	10.041	17.737	17.524
6.777	16.343	18.042	17.109
3.141	9.154	24.407	18.804
5.279	16.915	19.123	19.284
4.244	16.345	21.26	18.323
6.835	11.824	21.737	17.506
10.783	19.593	25.004	15.737
7.547	15.4	20.97	14.544
4.553	7.101	16.592	22.64
20.625	10.993	21.538	24.057
5.752	16.18	35.891	20.252
16.205	3.869	55.14	20.586
12.652	9.709	17.711	24.144
23.109	11.935	25.747	25.418
9.979	10.221	17.7797	24.572
7.744	11.868	21.2584	18.146
19.481	13.533	18.1811	30.035
7.981	6.218	20.4333	38.252
11.1	8.988	21.5483	21.428
13.782	12.675	15.312	25.682
14.612	5.74	22.9605	19.542
4.544	3.443	19.7866	30.785
8.051	6.273	15.5275	27.825
20.135	11.943	12.3016	7.799
10.975	16.613	6.50387	11.464
13.038	9.394	9.50681	9.54
9.7792	5.741	12.7476	18.44
15.55	11.14	4.70509	6.44
10.983	4.04	17.4007	14.494
5.215	2.939	18.2257	8.288
6.439	8.686	20.4705	19.813
5.573	20.562	10.7035	13.884
25.118	15.622	7.69315	30.318
9.48	7.941	7.64112	18.714
11.753	9.803	8.41416	6.62
14.984	11.277	10.2055	11.154
7.817	7.765	9.21692	16.173
14.098	4.437	3.7165	13.232
15.83	7.564	19.5339	19.191
19.133	3.475	11.3428	24.472
6.562	15.26	7.09851	15.048
21.94	24.439	11.209	15.555
11.56	5.702	8.8527	17.23
7.517	14.623	22.1206	15.138
18.482	11.355	19.0359	16.293
9.03	19.514	10.6664	9.885
8.625	18.863	9.81899	13.592
11.75	17.44	4.53413	12.52
17.39	23.379	8.23576	18.025
10.203	5.925	18.2703	23.767
14.58	8.644	17.802	16.292
11.89	10.951	17.2669	8.173
9.574	6.758	12.9334	17.904
13.528	7.32	11.8779	18.009
16.463	8.293	22.47	19.515
10.726	4.731	5.60448	16.692
9.638	6.881	7.44043	33.552
14.237	9.999	10.042	28.686
10.679	10.996	15.1262	17.029
12.561	10.404	18.9541	19.588
12.475	12.13	11.1941	16.303
14.124	10.542	27.569	10.733
12.915	9.012	14.7917	24.945
15.485	14.064	9.24665	20.597
12.267	14.549	5.58218	17.648
17.392	8.61	20.084	19.355
4.585	10.085	8.54052	18.885
13.436	7.18	12.5172	19.214
14.943	6.421	10.7184	13.698
9.691	14.345	12.8888	9.092
18.18	10.416	11.3056	23.782
25.231	17.713	18.0919	14.358
14.798	9.535	15.5796	22.396
6.605	17.295	17.029	20.93
6.824	9.758	11.9002	23.877
6.003	3.286	20.9239	26.331
10.267	15.975	13.5727	17.585
8.031		18.5305	14.195
8.36		14.4349	17.645
5.082		6.5782	17.728
10.66		13.3199	6.819
12.025		12.5543	10.516
20.962		14.4869	4.919
11.649		17.4675	24.6
14.908		17.7946	20.565
7.602		13.4166	11.216
12.013		2.63128	19.06
8.438		2.69818	15.99
12.659		12.6658	11.502
8.957		10.094	15.391
9.76		12.1976	13.85
8.769		24.239	11.596
17.019		8.42902	10.262
30.73		10.2501	16.594
10.856		17.9358	16.184
7.743		16.6202	8.008
10.265		6.83836	4.523
14.307		8.8973	13.844
7.966		8.93447	17.306
6.965		15.4086	12.875
14.213		21.2063	20.281
11.99		18.3818	23.478
12.392		20.5894	11.484
13.157		15.6911	20.211
14.63		15.141	21.794
8.672		9.04596	12.812
12.396		20.3441	28.543
19.359		20.2178	22.052
3.948		23.964	16.286
9.108		8.52565	32.567
26.364		21.3104	9.149
17.667		12.205	21.878
24.527		21.0354	12.204
9.512		10.4434	14.996
15.672		7.92358	28.426
20.145		13.6767	17.01
22.355		15.1187	26.877
16.659		10.9711	21.706
14.882		8.28779	17.727
13.624		12.1009	9.004
25.129		9.96765	14.863
14.426		13.6916	21.715
10.006		17.4378	21.249
6.77		11.7739	12.677
9.795			10.918
6.414			15.305
14.956			16.751
13.767			10.237
16.937			16.635
15.335			24.756
7.818			23.482
7.782			5.129
12.845			10.047
13.63			13.321
8.646			14.193
9.519			20.58
10.549			12.178
11.126			18.916
11.392			10.415
12.961			33.527
8.244			9.583
10.592			17.645
6.683			20.129
29.483			14.676
23.416			24.469
12.288			11.011
18.049			17.706
8.269			19.624
16.57			26.424
11.536			10.385
15.986			17.302
4.48			19.988
13.851			11.336
10.613
13.974
11.011
18.304
15.302
6.835
10.783
10.584
10.428
20.625
32.705
16.205
12.652
23.109
11.543
10.575
19.481
7.981
10.78
13.782
14.61
20.255
8.051
20.135
10.975
13.038
9.779
15.55
10.98
13.445
16.904
12.884
7.582
16.062
2.71
9.327
9.166
7.608
5.101
7.342
2.692
6.444
5.593
11.26
8.426
2.414
7.9
4.186
4.366
5.417
6.362
8.994
4.967
3.974
3.23
11.381
8.305
3.644
6.988
9.876
8.304
4.064
11.767
4.654
5.43
12.111
2.75
6.039
7.574
5.234
9.18
5.566
4.253
17.142
7.911
8.403
7.026
3.723
4.322
3.328
6.32
2.38
4.294
4.422
3.949
7.315
3.076
4.023
6.429
7.001
2.344
6.015
4.498
2.507
13.329
4.299
4.152
13.805
6.57
4.277
4.936
4.479
14.249
2.907
9.01
13.364
8.494
9.35
16.836
6.98
4.123
5.717
7.258
13.497
10.344
6.099
10.041
3.613
10.431
3.193
13.16
10.952
12.922
6.78
8.042
5.943
8.469
6.196
11.017
10.992
12.784
7.909
11.487
8.856
8.275
6.862
12.185
6.404
6.957
9.105
9.681
6.557
5.966

## Sheet: Data description
		Compiled data from replicate DNA fiber imaging with quantification of total tract length
