# Supplementary material for: The SMC5/6 complex prevents genotoxicity upon APOBEC3A-mediated replication stress
Source: EMBO J. 2024 Jun 17;43(15):3240–55. doi: 10.1038/s44318-024-00137-x (PMC11294446; doi:10.1038/s44318-024-00137-x)
Supplement: Supplementary file 10 — Source data Fig. 6 [file 44318_2024_137_MOESM10_ESM.zip › Figure 6/6D/Panel 6d Image quantification.xlsx]

## Sheet: Panel 6d Image quantification
shCTRL RFP -dox	shCTRL +dox RFP	shSMC5 #1 -dox	shSMC5 #1 +dox
28.516	25.273	11.113	9.776
14.023	26.698	15.188	6.22
8.12	32.182	8.723	8.009
12.061	26.152	9.993	18.305
15.304	14.325	17.554	12.583
12.763	18.842	15.307	13.452
12.679	17.639	11.274	10.222
12.246	19.789	13.412	10.564
16.813	36.529	20.29	15.193
7.424	18.143	13.232	16.383
17.52	22.614	11.26	20.646
20.04	18.197	6.092	9.147
22.263	23.239	9.502	16.73
20.658	27.815	11.138	17.722
16.987	24.76	12.843	16.47
16.465	29.23	9.363	8.801
19.675	12.441	13.123	10.235
20.389	18.173	13.848	9.64
23.144	10.804	9.802	15.873
27.711	28.387	11.846	12.026
17.177	21.036	13.083	20.682
20.652	21.609	12.701	18.576
18.38	26.07	6.409	12.611
20.137	16.43	18.706	25.086
21.497	21.933	17.241	17.35
21.232	22.263	5.557	8.606
21.261	26.163	13.425	20.925
17.211	23.462	9.61	17.589
11.916	25.588	16.126	19.523
16.362	38.393	12.211	14.717
20.239	15.267	17.855	10.934
13.697	14.638	7.662	17.22
13.99	27.827	11.234	33.302
16.782	22.24	18.173	14.154
9.958	30.314	13.051	15.143
17.132	16.53	8.716	22.783
17.394	31.556	9.58	21.05
17.005	24.965	8.529	18.96
16.035	20.725	8.264	14.334
18.191	21.404	25.383	28.569
16.106	26.955	12.497	23.829
12.045	27.817	14.174	7.703
17.526	32.516	14.689	29.973
14.949	25.822	9.613	39.605
16.541	28.004	8.55	6.365
21.587	25.07	12.603	17.14
18.333	27.325	13.492	27.692
35.392	30.647	9.742	12.072
16.485	29.819	9.835	16.402
22.188	18.886	17.268	12.096
18.147	30.056	9.201	17.156
22.398	22.582	9.053	22.565
23.315	23.333	21.096	11.03
19.865	25.094	14.805	22.864
12.891	34.522	24.981	18.867
20.243	18.649	17.335	37.532
15.26	20.081	13.446	25.756
20.765	22.213	14.805	21.843
18.973	18.983	9.867	19.1
17.046	30.249	12.364	28.648
18.563	39.24	15.978	20.027
17.041	31.254	7.146	25.753
13.26	32.775	16.586	15.52
18.084	23.215	16.934	20.482
11.115	24.234	11.395	20.613
12.402	20.877	5.295	10.777
10.075	13.394	9.765	18.104
7.591		16.073	23.29
16.153		9.436	18.523
12.073		31.548	24.397
12.202		10.735	17.391
12.978		18.922	8.694
12.646		9.62	7.782
10.824		15.58	9.609
9.301		16.345	6.844
8.046		15.432	8.562
11.612		12.948	8.533
10.648		12.734	19.702
13.062		23.025	18.707
10.3		12.411	7.883
10.38		6.952	10.198
33.609		11.549	17.608
22.673		9.374	19.595
16.866		13.864	16.222
16.793		11.772	20.759
17.522		10.168	17.237
23.173		13.504	17.257
13.358		7.616	14.975
8.737		7.49	13.452
14.369		16.866	14.621
6.973		23.212	11.932
13.854		14.311	14.507
23.552		16.911	10.723
16.722		17.1	19.008
17.508		13.482	32.652
11.835		8.287	25.717
10.92		13.731	26.588
16.47		12.818	24.57
12.026		10.399	19.931
8.296		6.464	24.771
7.346		11.092	17.371
26.266		18.418	21.588
15.227		11.505
10.156		11.284
11.576		15.043
8.163		12.841
13.498		14.037
11.917		11.716
18.958		17.345
11.474		10.581
19.793		16.809
10.47		6.928
17.71		11.02
10.67		10.631
14.539		11.981
14.165		15.048
10.843		17.325
9.117		17.607
		10.022
		15.187
		14.374
		6.25
		13.906
		12.51
		18.492
		19.517
		27.448
		14.076
		19.467
		16.227
		13.856
		11.799
		23.584
		23.085
		23.599
		19.877
		9.307
		11.643
		8.574
		13.469
		15.581
		17.429
		19.501
		22.707
		17.974
		17.467
		19.781
		13.079
		10.864
		17.377
		28.297
		9.228
		26.549
		14.668
		17.035
		13.848
		11.807
		12.767
		13.029
		16.175
		10.5
		10.289
		18.878
		16.173
		23.825
		17.688
		16.319
		22.174
		8.719
		8.679
		15.807
		13.454
		14.616
		11.843
		8.694
		14.6
		9.337
		13.592
		8.966
		12.435
		12.39
		11.776
		5.04
		20.857
		14.727
		9.645
		9.446
		17.278
		10.626
		6.239
		7.914
		7.319
		15.354
		20.951
		14.775
		12.897
		9.126
		16.985
		4.962
		13.084
		14.721
		12.88
		11.706
		13.591
		18.425
		16.1
		12.186
		9.14
		4.59
		8.719
		7.453
		11.55
		9.446
		7.773
		13.391
		12.456
		8.882
		11.12
		10.224
		10.818
		9.906
		6.317
		11.149
		9.803
		9.735
		12.48
		6.741
		5.796
		10.746
		5.677
		13.895
		6.821
		22.611
		13.02
		9.823
		12.719
		15.927
		15.419
		17.129
		11.357
		7.968
		5.877
		9.133
		7.482
		9.209
		3.857
		8
		9.961
		10.451
		7.33
8.466	25.957	8.264	16.989
25.034	18.086	8.49	16.836
11.038	10.935	10.946	21.087
9.583	25.813	5.988	14.44
8.376	14.257	9.88	15.29
16.774	10.942	11.612	15.229
11.138	12.272	15.136	9.185
13.453	11.521	15.658	10.29
4.582	11.581	5.483	13.424
6.271	10.907	8.653	12.885
7.556	17.598	9.479	12.676
7.646	14.169	28.035	20.916
6.945	10.326	9.627	29.282
8.651	13.654	9.292	13.792
11.026	8.624	11.94	29.114
11.288	18.44	13.979	15.714
12.968	7.847	7.341	7.551
7.751	14.966	6.045	8.44
8.647	13.162	8.941	17.943
10.12	12.771	10.571	11.851
9.722	17.41	8.182	8.439
6.046	16.452	7.485	13.801
7.338	17.928	9.601	16.543
7.13	18.957	7.626	23.098
8.403	20.373	7.463	18.031
7.047	10.861	6.265	17.965
10.006	22.687	8.32	20.853
5.627	20.029	7.46	17.837
7.791	20.31	6.296	7.742
10.232	12.434	6.227	24.815
6.929	16.283	5.713	15.885
10.118	12.809	7.171	5.114
9.499	15.356	5.913	6.294
12.199	13.979	4.824	11.632
9.89	20.052	6.882	8.38
8.722	29.188	7.485	15.761
13.235	18.82	9.154	7.172
11.957	21.588	5.271	16.214
7.64	18.76	6.41	9.01
9.105	21.949	19.353	14.596
11.545	16.825	5.432	10.842
16.968	14.96	9.681	14.573
10.828	16.77	6.26	10.451
9.544	19.68	34.439	15.316
7.249	19.637	8.651	15.253
11.126	6.115	21.318	18.923
12.655	11.198	8.519	21.911
5.315	10.28	9.62	12.21
12.741	16.782	11.117	9.09
12.068	10.158	12.191	8.73
11.39	11.255	18.773	12.396
10.668	11.892	10.934	12.884
15.672	16.242	12.516	10.258
14.103	14.84	11.667	13.095
15.382	13.967	12.599	12.56
7.977	13.695	15.391	9.306
11.792	16.726	10.021	9.302
7.492	15.909	7.876	9.645
12.806	16.301	15.297	9.301
13.21	13.934	7.751	8.27
17.434	13.376	15.321	8.962
11.571	21.971	17.878	9.287
11.733	12.53	16.74	13.659
15.418	19.775	11.599	9.744
15.5	14.78	16.583	6.841
13.158	16.732	16.095	9.641
14.463	11.777	10.577	7.896
17.278	13.331	14.042	9.351
8.584	23.417	13.838	6.619
8.422	14.881	11.815	9.009
11.597	8.817	12.347	11.496
13.002	12.051	14.556	13.597
11.959	11.121	12.962	11.506
13.85	20.77	15.673	11.828
10.234	12.676	12.569	9.001
7.19	16.316	10.294	12.963
10.065	11.587	20.245	5.341
11.918	10.083	9.744	7.071
17.451	11.572	13.685	7.217
15.926	11.755	14.263	11.428
14.171	6.188	10.724	9.432
12.03	7.689	10.658	6.021
17.191	12.304	8.63	9.727
19.602	6.408	7.645	11.661
8.64	7.89	7.438	10.569
11.869	15.574	9.641	8.939
8.434	28.428	19.17	17.414
10.876	22.356	7.518	10.105
10.707	8.038	7.212	7.232
11.077	28.909	9.331	9.359
6.867	20.782	5.917	10.849
8.358	11.306	6.048	5.819
9.884	7.566	5.812	14.176
20.662	20.337	7.612	11.606
14.797	13.4	5.619	12.2
12.115	15.942	6.722	12.566
14.042	14.745	6.005	10.577
14.903	13.086	7.443	7.671
10.726	15.474	9.99	11.407
12.85	8.314	14.71	7.063
6.067	10.466	8.177	9.073
10.018	9.279	9.557	9.982
9.18	12.383	5.104	17.008
12.859	12.756	10.808	10.563
12.546	13.867	14.262	12.607
16.199	13.802	9.714	9.973
9.795	13.775	11.221	10.774
9.624	14.425	12.671	14.355
16.183	12.997	14.322	8.111
14.796	11.824	9.702	14.208
16.628	14.153	4.949	7.896
9.639	15.906	7.175	12.693
8.826	22.351	15.772	8.097
11.565	19.169	13.55	9.725
16.495	13.613	24.562	19.707
14.87	13.458	8.505	9.616
19.795	14.475	20.886	13.926
19.948	9.945	10.87	13.883
10.813	31.398	14.26	14.249
14.125	23.839	12.918	8.948
14.943	27.18	12.855	12.15
14.718	22.9	7.445	7.069
26.37	14.076	10.349	22.508
13.981	15.243	13.139	6.024
16.218	19.495	14.192	8.27
10.601	20.056	11.187	10.918
8.368	16.579	13.535	14.642
7.398	13.453	10.128	9.424
6.509	9.346	12.121	15.369
9.358	12.631	13.119	11.304
11.337	13.639	10.156	10.022
8.865	16.184	10.123	17.378
7.857	14.926	6.287	15.125
13.526	18.273	15.553	21.311
9.975	18.29	11.564	10.561
6.971	20.694	13.805	11.381
10.996	17.633	8.573	15.576
12.94	24.293	13.039	12.302
6.218	17.011	8.433	3.778
9.869	26.322	15.508	8.357
6.484	27.476	13.171	12.442
7.584	14.433	11.916	20.053
12.808	11.552	11.84	6.604
11.172	18.768	9.218	12.937
13.532	20.179	9.739	12.457
7.085	11.78	12.342	18.038
11.994	16.199	14.381	12.029
12.656	23.002	13.457	16.9
13.294	14.308	8.57	15.674
12.062	13.999	12.792	10.348
12.446	11.113	15.349	21.787
7.108	12.146	12.025	8.515
13.752	11.29	8.352	11.673
9.756	15.986	7.752	14.428
7.372	19.031	5.536	13.714
10.599	18.658	10.127	11.544
13.339	19.398	8.285	16.487
17.016	14.383	12.536	15.433
14.887	21.026	9.187	13.859
12.31	21.399	9.18	21.484
12.475	20.187	8.229	16.872
10.141	22.444	11.954	18.203
8.379	31.512	13.18	10.996
8.476	16.859	15.088	13.26
16.23	24.543	9.178	16.201
12.621	13.644	10.977	8.993
20.399	10.717	12.062	15.292
10.124	17.604	11.15	17.739
9.586	13.484	12.587	17.513
15.447	20.292	10.002	18.73
9.973	19.095	11.563	16.153
8.758	14.107	8.229	12.199
9.037	21.233	8.999	12.935
7.862	17.354	3.521	8.306
11.087	15.377	5.07	9.094
7.97	12.864	5.207	21.244
16.506	18.819	6.431	16.603
11.187	14.902	7.621	20.616
6.221	15.304	5.231	13.317
6.67	15.735	14.39	10.376
13.757	16.77	11.573	24.288
9.39	9.821	10.756	19.975
7.768	12.393	6.319	12.856
8.786	17.702	5.818	17.374
7.466	15.38	7.445	13.075
10.675	14.414	9.818	13.345
7.894	13.379	5.575	25.303
10.426	12.585	4.925	12.11
6.454	14.251	7.95	8.796
7.353	12.293	6.572	18.637
16.761	15.732	7.21	12.852
13.387	18.325	5.923	21.126
12.541	14.083	8.458	11.979
16.256	12.837	6.41	11.777
14.232	28.439	9.255	15.936
12.322	16.923	11.011	12.036
10.425	25.325	11.115	11.871
10.69	19.214	8.842	10.086
11.138	20.921	7.864	15.87
9.582	15.475	7.897	6.274
9.71	15.905	7.3	9.886
11.311	16.318	6.8	14.205
13.704	18.184	7.343	22.296
12.175	10.794	8.638	15.36
9.016	12.026	8.111	9.343
9.154	21.359	12.05	8.364
10.43	21.477	7.255	14.872
11.825	11.759	6.631	16.299
12.799	13.827	8.405	10.693
10.314	11.668	8.118	7.762
7.238	14.633	8.225	6.075
12.252	16.868	10.343	17.388
9.733	16.793	5.226	13.338
8.35	16.221	8.398	19.742
10.393	12.823	16.119	5.548
10.321	15.064	12.623	6.265
5.76	17.075	10.539	17.212
6.932	16.944	9.122	10.549
9.992	19.854	13.431	8.602
7.459	15.634	12.687	8.596
9.714	16.09	13.464	7.042
12.06	17.225	13.44	9.562
10.599	15.555	14.46	10.231
13.078	14.845	9.076	10.585
12.031	40.952	7.73	11.038
17.364	20.329	6.845	8.192
8.305	32.478	8.075	4.143
10.327	19.932	8.63	18.889
12.853	22.58	7.859	11.333
14.029	15.348	7.713	13.246
9.43	17.613	6.365	12.405
12.216	18.266	11.19	8.109
4.911	13.148	9.801	8.688
2.092	15.079	15.472	6.671
4.742	8.215	11.385	8.873
13.196	12.316	11.832	18.99
5.277	16.416	7.853	10.136
12.185	14.562	12.004	5.264
8.451	11.979	13.036	11.635
6.982	15.286	11.277	10.334
9.106	15.838	10.34	15.515
10.669	14.032	7.995	13.231
10.654	22.463	10.312	13.489
7.187	20.081	12.823	8.405
14.778	16.472	7.985	8.277
10.677	16.473	11.361	9.569
11.344	11.84	10.358	16.34
9.139	17.353	9.281	11.87
7.234	19.149	9.983	9.764
9.24	24.943	7.529	8.823
8.817	20.042	12.769	11.688
6.495	12.142	7.023	8.672
10.352	13.799	15.536	9.164
7.642	20.321	8.987	13.555
10.578	15.91	9.176	6.048
8.503	11.095	7.898	5.556
13.98	16.94	9.474	13.022
9.723	16.127	9.172	7.679
9.245	22.56	13.687	12.235
7.048	25.565	13.669	9.139
10.916	22.127	15.348	16.855
15.582	13.165	8.409	12.433
9.448	16.538	7.805	13.999
5.41	12.823	9.91	6.959
11.078	15.192	14.58	4.651
9.72	22.49	20.785	17.984
7.098	23.094	12.639	5.67
10.327	17.564	9.416	13.308
9.49	23.828	11.939	17.001
8.001	14.698	10.55	10.156
11.858	19.43	8.325	9.76
12.163	21.754	6.17	11.459
13.427	20.131	7.602	7.388
9.263	11.65	7.133	10.018
4.709	19.086	9.58	14.105
9.721	15.684	7.078	8.864
11.993	16.029	10.336	5.865
11.163	12.777	7.49	6.099
8.562	18.127	12.358	5.579
5.431	15.207	11.58	15.673
9.941	12.418	7.618	11.976
11.415	13.964	10.007	10.337
9.763	14.303	12.802	13.696
8.351	16.903	14.536	5.378
8.659	11.905	14.823	13.833
9.602	11.065	7.791	9.879
6.616	15.096	4.771	20.42
3.973	19.155	10.254	13.308
9.998	18.381	10.923	14.173
11.61	14.289	7.851	14.748
8.632	13.88	8.057	18.435
11.297	18.673	12.383	12.273
18.157	18.957	10.46	6.053
10.1	23.557	10.082	8.478
10.961	31.89	10.214	11.423
17.348	40.237	6.945	12.357
12.184	20.667	11.024	12.524
16.894	23.708	7.524	6.515
6.37	17.853	11.374	21.055
9.442	18.168	5.732	9.813
12.802	16.126	6.754	7.232
7.546	21.345	4.388	12.356
9.128	11.549	6.554	11.993
12.837	16.18	8.72	10.122
15.146	13.815	5.114	11.312
10.139	9.326	8.053	14.777
11.469	26.356	6.901	6.586
11.044	9.812	6.941	11.296
16.222	25.276	5.579	11.592
12.835	17.606	11.901	12.44
13.684		12.04	8.946
12.273		8.513	10.343
9.545		15.186	9.017
6.856		17.831	9.053
13.177		6.263	8.317
16.094		11.383	10.645
16.592		8.237	8.716
18.936		17.497	12.215
14.42		9.258	9.384
10.996		8.897	8.476
11.811		17.539	11.852
9.238		9.817	13.221
14.273		16.242	11.902
13.964		16.393	11.819
11.634		10.569	13.605
8.758		8.185	12.262
9.95		7.846	10.383
11.18		13.661	10.678
6.076		11.983	19.545
10.103		10.671	8.995
11.836		10.918	14.196
5.847		12.475	9.721
8.804		10.54	11.95
6.074		10.085	7.462
12.631		8.514	12.214
8.945		6.666	11.213
11.864		13.854	15.551
11.341		9.169	17.531
23.616		9.988	15.86
21.593		9.755	8.311
11.548		10.056	6.314
9.607		13.436	10.375
18.472		12.45	7.518
18.238		21.441	8.631
8.723		12.34	6.298
11.901		19.873	7.562
10.238		16.077	9.566
10.475		15.24	13.823
12.142		15.449	12.298
12.711		14.023	7.692
6.773		20.924	6.673
7.567		17.974	10.229
14.25		18.314	11.152
7.835		14.047	8.522
9.516		29.924	10.333
11.637		13.947	13.441
11.768		14.607	12.528
13.696		14.873	11.449
12.029		17.675	11.052
11.236		15.619	4.516
17.142		9.345	11.198
11.668		8.685	3.809
10.925		16.978	16.455
8.101		12.476	13.301
9.626		11.298	12.02
11.399		21.341	8.282
9.576		11.836	12.522
12.803		15.952	9.834
8.325		12.793	13.381
12.331		12.01	10.44
12.521		9.793	9.723
15.643		9.991	10.805
11.411		13.261	12.679
12.435		14.147	9.396
9.816		13.321	9.977
14.722		11.145	9.177
9.36		12.122	10.956
10.312		17.006	13.32
5.843		14.357	9.114
8.57		15.659	8.139
10.798		7.387	9.418
10.68		13.504	11.447
9.808		11.68	11.907
14.711		16.923
5.316		11.146
10.88		10.219
10.096		7.646
11.517		15.706
8.14		7.115
7.187		4.33
9.82		10.273
6.876		12.16
7.95		5.27
8.939		15.732
10.277		9.958
8.351		20.351
11.495		13.07
8.646		8.304
10.74		8.167
11.271		10.663
9.253		13.089
11.715		10.945
10.977		9.569
13.735		9.18
12.872		9.097
9.147		8.154
6.935		5.968
13.247		12.246
13.035		9.241
10.213		6.028
11.646		8.718
16.531
10.468
6.796
10.627
6.532
11.943
8.365
13.746
13.241
15.194
10.164
7.03
7.031
8.952
11.458
12.493
11.551
12.256
13.104
10.691
12.052
9.641
8.19
7.587
11.483
19.143
21.184
7.621
18.536
21.781
13.289
22.652
17.872
9.015

## Sheet: Data description
	Compiled data from replicate DNA fiber imaging with quantification of total tract length
