# Supplementary material for: The SMC5/6 complex prevents genotoxicity upon APOBEC3A-mediated replication stress
Source: EMBO J. 2024 Jun 17;43(15):3240–55. doi: 10.1038/s44318-024-00137-x (PMC11294446; doi:10.1038/s44318-024-00137-x)
Supplement: Supplementary file 10 — Source data Fig. 6 [file 44318_2024_137_MOESM10_ESM.zip › Figure 6/6E/Panel 6e Image quantification.xlsx]

## Sheet: Panel 6e Image quantification
siCTRL -dox	siCTRL +dox	siSMC5 -dox	siSMC5 +dox
12.459	29.279	20.903	6.958
24.861	22.52	18.564	9.517
12.713	26.377	13.184	30.964
30.359	26.119	17.131	11.935
21.778	39.527	13.7	4.847
25.805	28.566	15.308	7.88
16.257	11.672	15.013	8.014
18.486	36.837	16.075	16.888
20.289	28.717	19.713	5.385
25.498	47.966	11.922	6.392
22.287	31.875	14.136	10.559
26.157	16.766	15.416	14.31
20.847	30.246	14.466	6.089
24.82	24.322	16.418	11.476
10.219	35.402	19.394	11.635
24.282	25.185	28.324	11.485
17.212	30.987	15.294	17.019
25.137	22.04	15.137	57.308
12.772	30.441	8.525	70.281
18.824	37.385	17.196	58.32
20.645	21.682	9.028	33.227
12.194	29.9	8.434	48.573
25.03	27.066	17.161	34.784
18.053	35.366	12.431	28.509
20.823	39.123	8.948	8.017
26.635	30.654	9.353	25.091
18.118	50.721	18.374	22.882
25.249	39.209	15.79	9.13
21.233	32.323	20.173	32.21
20.682	31.56	19.67	38.428
14.042	28.767	21.844	22.091
15.617	33.017	7.606	27.03
10.075	35.425	13.272	21.479
13.559	30.944	12.745	17.737
16.585	37.943	13.116	24.531
19.083	34.834	16.669	18.625
13.845	37.048	15.673	34.572
19.612	46.774	11.396	28.78
22.104	32.12	11.011	33.674
21.567	31.776	14.492	23.163
9.742	29.292	9.608	37.005
16.935	36.219	11.543	40.175
16.537	31.196	12.318	38.867
26.322	15.953	11.564	33.063
24.079	15.054	25.715	37.624
13.385	25.671	10.128	30.895
19.754	32.436	7.336	26.574
19.88	28.713	9.707	24.559
29.405	19.963	11.579	18.702
23.356	24.662	11.624	14.177
26.517	25.527	12.433	11.968
14.907	31.163	13.563	25.35
10.15	18.752	13.295	23.557
10.245	30.569	14.07	26.978
14.247	28.48	15.308	42.441
10.901	19.829	18.598	9.186
16.523	27.455	15.371	18.197
14.952	21.588	13.845	28.386
11.457	27.485	14.819	10.954
14.376	85.004	12.807	7.746
13.288	45.512	15.916	37.915
19.145	40.006	19.88	38.471
23.195	63.596	11.932	35.795
10.112	25.674	9.968	43.385
17.089	26.268	8.711	46.466
11.771	42.648	15.923	9.396
27.102	38.765	17.343	15.243
14.818	27.528	12.276	13.577
8.433	23.21	15.642	14.287
9.564	29.139	15.985	8.123
21.387	29.997	9.785	11.397
5.666	34.794	15.312	12.778
22.145	31.012	11.811	5.331
14.18	19.395	9.776	8.203
6.035	39.571	6.898	7.262
8.787	42.247	12.922	15.646
15.971	35.204	12.696	40.99
12.708	27.833	12.597	24.632
13.908	31.603	14.094	4.471
18.538	13.879	11.404	10.062
18.687	30.002	19.227	6.653
11.251	22.217	17.506	25.894
12.883	42.122	22.067	14.755
15.622	41.005	10.968	12.855
10.122	30.168	33.36	16.609
11.607	29.625	14.355	9.369
15.39	25.699	9.272	9.522
16.043	18.577	16.79	15.826
13.608	26.3	14.34	21.769
10.876	33.682	12.085	14.552
14.861	20.633	14.508	6.1
17.461	29.587	20.43	10.343
10.204	22.136	21.543	17.746
16.378	33.067	15.311	13.438
18.239	17.524	16.556	9.495
13.807	15.632	20.015	21.628
15.31	21.524	14.544	30.471
28.451	10.533	11.551	6.513
19.074	19.015	16.954	16.654
21.95	9.193	16.116	9.606
26.062	18.826	20.761	9.409
33.756	32.561	15.764	10.561
17.308	30.514	18.992	5.604
19.785	17.543	25.203	13.198
22.366	25.028	20.216	10.974
20.792	24.801	21.02	9.969
17.522	22.475	22.59	24.415
10.641	20.418	26.636	11.896
14.897	23.588	6.513	13.265
27.962	10.344	22.355	6.98
23.46	13.681	28.241	19.408
13.539	19.915	8.552	14.881
23.841	13.513	9.598	18.78
19.684	12.637	16.727	8.795
14.009	7.868	19.648	10.742
25.933	8.161	21.721	8.768
25.409	11.117	21.734	16.974
17.968	12.752	18.347	13.047
15.394	12.547	19.163	13.174
23.567	13.32	14.13	14.6
19.557	8.571	6.006	15.407
24.423	17.932	21.321	17.378
21.607	12.655	20.065	6.717
7.458	30.954	19.741	15.422
25.531	33.049	24.012	10.463
10.026	15.91	25.035	11.927
25.836	26.823	31.449	14.811
5.403	21.816	22.639	19.989
27.525	22.997	18.016	18.626
25.869	20.503	14.629	12.244
13.451	31.989	14.684	9.636
26.041	19.126	41.378	19.121
12.902	14.712	19.904	12.78
18.676	20.819	20.34	16.88
11.255	34.093	7.136	9.97
17.801	23.369	23.698	15.02
17.033	37.108	27.236	15.777
12.692	20.624	19.43	11.173
19.163	40.499	28.28	16.562
16.579	45.094	20.028	14.193
13.672	8.455	20.271	20.563
16.324	21.913	12.346	8.064
14.782	17.46	6.508	16.48
12.147	16.64	19.315	13.675
14.72	15.833	8.138	19.295
4.486	27.983	16.257	16.655
14.461	21.155	10.576	7.375
14.269	23.408	16.464	11.921
14.507	30.308	16.388	12.897
25.124	23.156	13.234	24.097
12.498	11.191	14.749	14.958
16.238	18.341	16.489	25.025
11.27	14.224	15.498	24.683
15.234	8.224	13.405	29.87
8.864	6.674	11.375	29.206
12.755	13.501	14.656	10.98
9.005	15.428	9.961	18.209
20.057	33.701	15.747	14.818
21.396	28.194	17.842	10.469
16.003	13.033	10.021	9.203
21.288	20.929	13.524	14.099
16.143	15.408	7.64	35.802
8.234	19.417	25.039	13.005
26.206	26.385	28.397	18.589
17.425	8.22	23.432	15.515
47.595	22.464	19.381	15.644
24.554	9.758	16.759	14.005
13.154	12.212	11.188	17.927
26.815	31.97	21.197	18.791
29.536	11.147	21.524	21.395
25.374	11.363	25.718	19.2
25.19	16.001	8.568	20.363
24.773	19.18	13.169	16.486
12.299	18.346	8.833	19.245
20.012	19.144	19.837	12.55
29.073	20.842	27.653	20.384
26.97	13.347	8.397	26.975
19.658	21.182	19.62	19.733
11.53	8.19	26.307	19.599
30.318	16.974	19.095	9.977
30.182	16.976	5.64	17.348
27.377	22.837	4.641	9.252
19.451	7.066	10.067	14.051
18.256	19.639	4.637	15.435
7.098	32.248	3.324	13.355
14.084	9.711	3.332	14.988
11.834	19.936	3.584	16.318
13.871	15.092	14.21	24.171
21.489	26.723	5.786	16.196
12.56	16.771	9.212	16.521
2.714	15.865	9.121	21.068
9.27	16.035	4.849	16.134
12.655	17.17	6.983	28.431
12.038	18.086	12.995	12.016
11.822	8.053	6.897	7.068
16.864	13.187	10.607	6.18
22.02	19.709	8.894	14.331
12.957	23.206	5.966	13.338
14.598	7.848	12.163	10.032
21.099	17.367	11.133	9.65
12.893	22.857	7.708	18.072
22.507	26.956	12.505	17.326
28.614	21.581	18.817	8.563
26.112	38.845	15.637	18.055
12.898	34.283	11.98	29.096
25.221	21.63	10.096	12.901
21.653	19.656	7.805	20.017
13.416	18.164	16.2	19.958
14.566	27.585	9.156	19.293
13.325	23.052	17.069	20.969
2.953	29.765	11.467	18.269
9.916	25.217	12.239	16.706
11.902	22.343	8.869	15.492
11.641	26.01	9.852	20.672
11.489	22.568	8.363	21.801
6.319	25.421	7.264	17.915
8.607	15.653	8.433	22.472
11.621	23.76	8.063	17.207
5.98	23.886	10.417	10.635
10.983	20.075	10.728	12.127
10.624	17.218	6.717	18.207
12.363	15.541	7.81	15.387
14.444	13.923	9.966	8.374
15.094	22.129	9.033	15.305
11.163	14.858	9.049	18.024
15.746	23.687	4.312	18.007
12.87	28.998	5.801	15.913
12.433	12.308	7.324	17.626
19.356	24.322	11.542	18.368
20.256	15.385	25.181	16.462
21.316	21.79	19.018	19.443
13.792	8.325	43.053	12.832
14.248	9.857	22.096	16.654
12.306	25.128	18.001	7.445
12.458	5.488	21.794	10.391
13.597	18.356	15.823	15.882
13.143	32.312	17.934	10.389
20.643	22.513	4.824	15.616
18.954	25.172	19.671	13.618
14.585	13.041	17.195	9.003
21.74	22.941	14.291	11.614
18.942	7.161	33.015	9.598
17.734	9.6	20.757	10.949
21.481	13.134	14.097	13.011
15.714	19.963	13.286	6.168
13.918	28.258	7.233	17.394
19.091	17.274	22.228	21.949
19.265	24.991	19.966	18.744
20.199	31.675	15.465	5.842
17.964	50.203	19.456	13.974
16.276		16.032	8.11
20.255		17.56	15.111
27.45		13.96	7.485
13.503		18.53	9.377
10.063		20.997	6.322
13.853		8.618	27.851
9.686		27.297	9.998
15.896		14.06	8.899
17.037		16.549	9.81
11.009		17.489	10.725
10.038		20.055	4.062
11.969		10.686	17.309
10.492		24.267	10.307
12.461		14.789	30.528
10.769		24.626	12.329
15.55		6.145	15.538
10.711		12.124	9.74
11.788		11.658	34.501
19.775		20.86	8.65
11.601		17.571	23.613
		21.85	7.503
		11.858	17.737
		38.812	18.042
		31.145	24.407
		7.007	19.123
		12.244	21.26
		12.004	21.737
		13.204	25.004
		15.13	20.97
		27.063	16.592
		21.58	21.538
		19.977	35.891
		19.499	55.14
		14.2	17.711
		69.314	25.747
		17.597
		7.567
		4.638
		9.421
		4.07
		7.976
		12.984
		9.892
		3.846
		6.133
		13.093
		8.012
		6.654
		4.57
		6.144
		6.428
		7.062
		10.178
		6.514
		26.07
		15.469
		20.443
		23.234
		14.917
		12.976
		15.804
		13.592
		19.415
		18.321
		14.498
		15.794
		8.648
		13.277
		17.759
		52.499
		16.005
		17.472
		10.864
		6.22
		29.555
		14.91
		8.34
		6.65
		13.298
		17.564
		13.863
		9.566
		17.063
		11.147
		13.718
		18.014
		14.58
		12.854
		6.615
		7.699
		8.038
		5.927
		6.362
		11.538
		8.512
		4.9
		8.378
		5.421
		6.202
		10.306
		8.816
		23.128
		18.628
		7.545
		23.021
		5.857
		4.459
		6.252
		4.324
		4.862
		13.993
		21.782
		14.48
		27.521
		12.447
		12.396
		19.444
		23.319
		19.791
		10.311
		8.811
		15.686
		10.371
		9.703
		11.115
		17.4
		23.119
		17.65
		23.577
		7.106
		8.226
		16.379
		12.056
		10.746
		11.442
		10.744
		14.99
		15.066
		7.008
		9.541
		6.385
		15.921
		8.357
		12.944
		8.315
		5.988
		14.18
		7.44
		11.574
		12.871
		12.756
		7.009
		10.788
		9.962
		5.591
		9.356
		14.408
		18.537
		8.846
		12.411
		13.632
		14.026
		18.913
		28.088
		20.781
		15.616
		11.632
		8.866
		9.43
		10.656
		10.981
		7.903
		10.613
		17.179
		12.806
		11.661
		11.644
		16.31
		20.367
		15.877
		24.348
		20.14
		16.599
		13.041
		21.896
		18.338
		17.967
		17.347
		24.019
		10.082
		15.351

## Sheet: Data description
	Compiled data from replicate DNA fiber imaging with quantification of total tract length
