# Supplementary material for: The SMC5/6 complex prevents genotoxicity upon APOBEC3A-mediated replication stress
Source: EMBO J. 2024 Jun 17;43(15):3240–55. doi: 10.1038/s44318-024-00137-x (PMC11294446; doi:10.1038/s44318-024-00137-x)
Supplement: Supplementary file 10 — Source data Fig. 6 [file 44318_2024_137_MOESM10_ESM.zip › Figure 6/6G/Panel 6g Image quantification.xlsx]

## Sheet: Panel 6g Image quantification
shCTRL RFP -dox	shCTRL +dox RFP	shSMC5 #1 -dox	shSMC5 #1 +dox
14.383	16.394	14.015	14.071
19.123	11.437	6.727	9.411
20.652	15.668	13.31	5.339
5.679	15.134	11.357	12.01
6.649	12.487	8.042	5.888
3.104	16.921	11.603	16.675
8.679	6.332	13.839	13.706
9.975	8.567	14.199	7.183
11.122	21.55	5.845	8.678
10.461	21.655	11.494	15.45
7.933	14.894	10.48	14.116
9.438	6.41	12.967	6.509
9.183	5.893	6.476	15.432
7.73	6.652	11.503	16.565
3.833	13.763	13.874	5.178
8.474	7.777	5.658	16.362
16.699	21.377	14.329	14.457
20.427	16.798	19.524	8.543
10.373	14.478	10.325	14.409
3.55	8.546	14.085	10.048
13.219	10.19	22.063	12.432
4.043	15.933	16.714	8.624
14.057	21.762	14.62	5.582
10.968	14.819	24.822	11.336
8.33	12.493	4.899	10.996
11.33	19.995	19.592	13.12
6.531	11.642	12.097	12.644
15.741	7.918	23.347	6.509
11.277	6.17	15.109	6.589
4.106	18.705	13.171	10.302
7.413	5.948	13.129	7.087
10.776	5.132	13.54	10.308
9.504	11.355	12.663	12.759
13.578	7.46	13.474	13.909
9.36	10.889	4.993	11.162
5.951	10.779	17.514	8.259
6.727	11.973	9.623	8.32
10.829	7.95	10.636	10.496
5.699	9.04	2.354	8.293
10.017	10.377	12.214	14.157
7.991	10.972	13.236	9.2
9.502	13.04	7.58	8.368
16.694	15.086	4.357	26.644
9.817	19.421	10.379	16.444
21.129	23.633	12.525	11.237
7.858	10.908	11.583	9.353
6.045	13.454	6.343	6.673
9.745	12.778	6.976	9.543
13.121	16.912	15.011	10.302
9.33	18.882	11.261	12.127
7.574	20.14	14.608	9.559
7.615	14.881	3.065	16.881
8.288	11.481	7.684	16.175
9.619	14.25	9.767	10.2
14.783	13.117	8.579	27.101
10.048	18.824	9.523	13.793
10.563	12.407	10.281	14.553
14.576	11.168	6.522	14.664
11.892	16.024	9.847	19.468
8.72	17.293	13.546	10.637
15.737	9.58	7.352	13.479
20.313	10.805	11.737	8.767
10.836	10.918	12.228	7.573
7.116	18.271	8.179	11.016
9.728	10.918	9.612	7.851
9.004	16.301	7.009	8.592
7.737	9.99	11.749	6.634
17.769	11.293	4.482	7.482
8.057	8.588	8.066	14.143
15.11	14.03	5.549	18.285
13.575	19.396	16.713	13.623
11.95	20.519	7.302	9.641
11.241	13.422	13.079	8.984
15.114	16.69	9.993	16.977
14.158	15.346	13.019	19.175
6.559	12.617	2.939	18.285
13.26	14.032	4.723	9.61
15.347	14.885	16.474	16.318
11.873	15.758	15.822	16.42
9.884	10.33	9.384	20.378
17.378	17.856	6.795	10.958
12.591	21.947	21.772	18.445
12.668	16.88	8.939	12.564
13.668	16.22	5.212	6.265
11.213	22.439	5.543	15.61
11.742	19.077	17.228	10.456
12.022	10.141	17.612	12.829
13.133	18.629	15.591	10.644
10.108	8.203	14.721	8.451
11.525	14.851	7.528	7.021
11.449	19.042	12.793	5.386
9.933	20.65	9.628	5.47
12.819	15.58	9.248	5.29
11.731	17.187	7.73	8.124
11.067	12.725	12.31	6.987
11.859	14.345	19.171	9.708
9.217	15.417	8.378	8.186
8.166	25.66	3.176	7.638
9.156	12.993	16.164	9.146
12.026	11.374	17.626	7.058
12.191	13.851	15.886	7.726
9.845	11.392	5.181	7.403
9.597	7.666	17.976	8.191
7.051	15.899	7.474	7.884
6.887	20.275	4.882	5.543
11.297	10.151	4.123	8.155
12.57	12.04	4.512	11.457
10.101	20.525	5.615	9.652
11.508	14.101	7.35	12.479
9.698	16.738	8.677	12.806
10.713	14.893	5.798	9.809
11.742	15.741	13.427	13.276
13.536	30.48	8.653	14.829
8.453	14.513	8.849	11.803
15.405	14.68	10.913	13.424
17.305	10.918	5.29	17.641
6.513	15.823	12.23	16.523
9.751	13.798	9.333	10.627
8.698	12.719	4.787	7.736
8.149	19.351	4.015	11.491
3.882	13.891	7.202	14.424
9.93	11.69	16.981	10.818
11.409	14.056	7.446	6.791
13.902	10.428	16.927	9.298
13.105	8.443	8.519	8.255
16.853	5.59	19.338	11.158
21.614	6.154	20.849	11.374
9.297	15.357	12.583	13.622
6.16	10.63	10.776	14.666
7.977	12.195	14.514	9.451
9.121	36.805	15.3	5.43
9.23	33.322	10.101	8.095
11.5	6.412	14.658	12.206
9.418	17.276	13.721	20.374
10.621	13.675	18.064	12.512
8.481	16.623	17.526	13.411
14.079	9.709	14.242	9.285
10.445	5.925	14.608	12.865
6.678	7.399	10.357	7.94
12.148	8.412	9.026	8.657
9.545	7.169	10.231	15.663
11.729	12.511	11.176	12.245
9.033	11.864	8.803	18.315
7.979	18.756	13.757	9.433
6.678	9.835	18.456	8.259
17.672	10.253	13.803	14.526
7.972	10.127	13.254	9.798
13.907	13.631	12.105	21.19
24.632	19.618	16.348	8.706
12.36	12.895	11.249	15.967
11.772	11.834	7.87	12.701
8.924	10.119	11.294	12.249
9.61	16.208	8.873	9.953
19.294	11.787	7.648	11.238
9.104	19.987	15.174	8.537
8.076	8.311	11.12	15.445
21.445	22.352	9.617	15.732
14.773	13.062	5.992	17.243
14.382	24.8	7.258	11.481
8.901	11.965	9.825	6.421
14.606	14.336	9.07	13.043
15.621	12.845	13.361	11.592
11.773	12.445	13.839	10.148
9.599	18.559	10.311	8.975
8.837	15.729	12.387	11.224
10.378	20.14	8.386	12.187
7.195	7.753	9.55	11.168
19.052	15.277	13.196	7.449
12.602	9.187	10.002	13.263
11.791	19.099	15.053	5.31
5.309	13.534	14.44	14.353
16.334	6.7	21.193	12.122
4.344	10.195	18.066	15.157
16.686	16.219	8.521	16.064
12.476	17.112	12.493	16.072
7.486	13.481	15.316	7.067
8.746	14.446	10.059	18.239
10.357	11.668	13.519	19.22
6.747	21.49	19.645	14.276
15.749	15.525	8.279	20.876
14.912	8.828	10.593	10.156
13.531	15.612	8.285	15.436
6.448	14.107	8.902	16.486
7.773	11.216	7.449	18.326
20.717	17.42	9.919	15.843
7.406	14.723	9.341	7.651
12.521	16.5	10.09	10.05
9.217	16.969	8.754	11.673
18.058	14.983	14.697	11.34
5.71	10.467	9.756	10.443
5.297	19.099	9.418	14.778
9.015	21.108	8.603	13.811
8.584	14.954	10.629	12.947
12.501	16.666	15.3	13.806
12.076	16.654	15.19	13.751
8.919	12.634	11.27	22.354
9.253	7.734	15.582	12.081
10.772	11.816	13.517	6.852
9.713	13.46	14.565	5.052
10.171	20.376	6.682	13.29
7.238	11.889	7.353	14.566
6.819	15.574	9.599	12.866
11.658	10.483	9.529	12.518
8.51	14.281	7.858	11.439
8.007	12.651	8.385	11.694
8.071	12.158	11.938	6.702
2.817	14.134	7.664	12.452
18.455	20.041	13.883	9.986
11.424	14.871	4.312	9.929
10.847	16.29	10.649	9.296
12.662	13.613	16.603	9.441
17.393	9.819	13.234	13.245
20.677	20.397	12.088	14.503
7.903	19.396	24.24	10.087
18.878	21.15	13.724	13.433
15.696	16.524	12.23
15.895	25.132	9.065
12.393	16.965	13.712
8.285	12.701	15.586
20.214	15.653	16.961
15.798	8.677	10.677
8.885	22.156	13.851
5.942	15.21	12.249
12.181	20.108	8.93
5.581	8.249	11.12
10.812	22.795	8.753
13.222	16.826	11.828
8.902	13.805	9.054
17.021	29.754	14.059
13.055	15.36	17.918
14.945	14.874	10.394
7.689	9.18	13.916
5.309	7.595	14.121
3.146	14.03	13.005
7.689	19.725	11.375
13.674	21.736	14.543
8.255	14.727	36.989
4.656	10.317	11.046
10.488	17.628	31.773
12.376	22.533	23.028
14.228	20.528	12.228
8.255	15.022	5.557
13.056	13.532	8.23
7.779	12.386	5.756
7.736	22.691	12.298
4.181	8.042	15.661
10.488		13.792
11.981		22.098
15.795		8.792
6.851		9.081
11.124		12.42
12.183		8.696
12.5		11.821
9.47		8.377
10.646		12.623
11.476		7.653
29.525		15.524
7.463		12.878
12.144		15.784
8.72		11.909
14.097		6.281
10.571		8.096
12.937		10.812
14.742		6.005
12.21		9.283
15.194		8.87
15.863		8.494
11.271		10.284
12.19		7.997
13.391		6.954
15.052		17.156
8.447		8.791
9.301		10.975
17.565		13.634
11.99		13.531
8.653		11.602
10.577		7.984
10.663		12.193
11.623		9.046
4.759		18.559
10.093
9.013
8.396
11.476
6.596
8.941
8.802
12.262
11.996
8.311
13.86
7.321
12.879
11.775
5.87
12.317
7.609
11.871
12.971
9.161
16.153
8.548
14.475
7.655
13.58
8.81
5.424
6.852
14.783
20.292
9.132
8.584
19.162
12.065
11.406
18.898
12.266
5.454
9.922
10.138
9.673
4.954
13.868
3.808
9.15
13.772
11.611
11.724
7.802
11.95
6.074
10.742
14.778
9.426
6.417
8.259
11.426
7.543
11.424
12.85
11.541
14.432
17.966
16.857
10.463
9.996
10.057
20.584
11.521
15.646
17.965
17.092
10.991
12.814
17.669
12.012
16.472
14.559
12.846
18.793
11.869
9.219
14.736
9.042
15.786
14.335
12.643
9.548
9.689
13.981
6.596

## Sheet: Data description
	Compiled data from replicate DNA fiber imaging with quantification of total tract length
