# Supplementary material for: The SMC5/6 complex prevents genotoxicity upon APOBEC3A-mediated replication stress
Source: EMBO J. 2024 Jun 17;43(15):3240–55. doi: 10.1038/s44318-024-00137-x (PMC11294446; doi:10.1038/s44318-024-00137-x)
Supplement: Supplementary file 10 — Source data Fig. 6 [file 44318_2024_137_MOESM10_ESM.zip › Figure 6/6F/Panel 6f - Image quantification.xlsx]

## Sheet: Panel 6f - Image quantification
Veh -dox	Veh +dox	IAA - dox	IAA + dox
18.49	12.679	21.012	13.068
11.879	11.462	18.293	15.698
6.541	7.621	11.205	11.055
18.925	17.076	12.834	13.113
18.629	22.509	27.17	15.379
18.24	13.607	15.343	16.097
22.964	16.121	16.53	19.738
16.193	28.179	14.881	7.056
9.653	27.35	5.84	19.161
11.986	32.027	8.678	22.813
25.858	23.354	9.545	12.437
21.27	30.234	15.696	12.733
17.553	9.742	24.706	10.904
39.317	31.027	21.892	10.406
29.044	30.647	13.968	12.979
14.878	13.877	10.187	15.702
16.187	11.009	30.382	10.585
17.052	20.307	17.569	12.443
10.218	17.422	14.264	11.499
10.913	15.836	11.277	16.92
13.129	8.039	6.045	14.504
18.236	19.076	14.663	10.547
15.484	17.901	22.737	13.514
11.983	24.056	13.447	7.332
23.607	21.01	15.38	7.869
17.46	14.518	18.428	8.093
13.88	20.448	12.488	12.062
15.798	16.019	10.624	12.004
9.916	10.333	6.38	15.324
14.993	14.639	6.781	8.314
18.448	24.006	13.824	14.411
18.452	25.002	18.842	13.235
20.039	19.362	11.064	30.055
19.747	23.854	14.695	13.117
20.444	23.663	14.469	16.379
17.833	16.507	19.098	28.951
19.32	19.581	17.529	15.537
20.459	18.883	13.54	18.644
21.646	19.857	10.668	12.588
11.023	12.084	16.571	9.429
12.75	20.411	7.329	16.742
17.697	20.309	9.132	17.827
22.358	16.061	14.553	8.109
16.145	16.274	7.875	10.169
20.098	19.687	10.796	13.154
10.333	18.216	22.574	10.612
15.024	17.027	21.35	9.025
7.586	16.736	21.736	5.904
8.001	16.919	17.352	11.955
13.5	13.634	16.536	6.626
10.807	20.025	10.089	13.99
7.067	22.906	7.594	14.338
10.704	24.264	17.992	9.03
9.65	20.182	6.863	12.588
7.462	19.704	18.844	12.676
14.254	17.045	11.377	8.606
14.181	17.983	18.85	10.813
11.983	16.05	10.485	9.169
8.309	17.001	15.65	13.071
8.341	18.85	12.887	11.201
8.063	21.193	16.356	13.885
4.026	14.722	22.988	16.29
3.699	21.994	13.044	9.626
13.578	15.046	10.539	14.949
10.36	34.147	10.196	16.037
6.723	19.765	24.112	21.084
5.046	27.707	16.61	19.84
6.415	21.713	22.692	15.605
7.147	27.838	18.241	13.263
22.595	25.904	13.965	18.984
23.738	17.612	13.357	22.242
13.439	18.496	23.003	14.529
18.43	18.831	31.397	28.551
18.557	26.237	37.315	21.825
24.274	9.169	22.062	32.564
11.926	20.835	23.4	24.652
26.052	23.137	11.581	21.054
15.3	37.587	10.137	18.694
17.59	20.498	22.602	23.915
11.893	22.503	10.88	23.242
11.208	30.689	11.581	24.555
11.654	20.051	22.422	14.011
15.745	19.58	24.231	21.684
15.89	24.671	10.128	12.655
10.278	25.627	13.623	15.211
14.443	22.735	17.665	13.149
15.178	18.942	14.212	18.705
11.333	19.062	7.953	9.266
13.041	25.834	19.17	15.717
12.695	29.172	22.958	16.115
9.057	19.427	18.022	10.081
9.33	19.358	21.75	10.39
16.128	18.33	12.35	15.63
8.337	21.847	18.407	27.471
14.265	18.178	8.982	37.005
13.552	39.219	4.109	21.582
12.692	23.048	11.022	14.964
16.613	33.836	22.725	20.297
7.939	49.495	16.4	23.724
17.644	34.227	19.657	18.323
16.61	26.174	16.407	13.673
13.876	60.479		16.665
15.711	37.255		18.085
15.358	23.847		15.238
19.786	29.905		9.326
26.314	11.892		21.982
15.214	27.761		20.317
9.861	18.916		14.522
11.871	16.838		14.145
18.759	20.613		16.41
14.727	29.842		15.142
15.574	22.663		18.098
11.181	21.642		20.649
13.932	13.536		8.384
11.201	20.7		13.701
19.934	28.546		12.592
16.749	23.878		7.262
13.902	19.849		14.491
15.995	29.206		7.498
14.723	32.289		17.389
15.489	11.485		18.484
16.109	8.135		10.41
17.413	15.353		12.6
17.655	29.193		9.95
13.16	25.296		16.772
5.64	17.009		11.256
17.006	21.906		9.576
17.42	23.826		12.261
19.665	21.237		18.615
19.647	16.341		13.493
16.142	16.215		14.843
20.633	25.051		30.252
16.767	34.066		23.062
15.524	32.391		19.202
11.597	8.102		17.381
3.51	10.868		23.47
16.71	15.46		22.807
13.73	24.16		11.609
14.421	25.966		8.786
16.265	20.921		14.982
22.915	19.337		7.513
9.437	23.272		12.299
17.928	19.745		10.27
8.796	24.462		11.756
20.113	24.918		15.236
19.431	21.241		9.451
17.637	26.732		20.116
28.553	19.734		12.279
29.559	15.999		20.829
17.966	14.289		19.379
18.61	14.916		18.042
24.621	12.828		17.684
27.72	16.961		19.73
20.569	11.309		20.683
38.874	14.013		13.028
23.17	18.392		14.025
17.986	26.474		17.207
28.379	13.563		12.752
18.341	16.207		21.695
22.805	12.06		15.927
16.847	12.029		38.021
18.097	11.849		16.228
13.483	17.389		15.973
16.674	11.404		17.971
18.183	28.326		15.978
13.648	19.49		21.86
17.319	14.251		15.415
20.749	13.068		23.957
18.282	13.614		16.218
12.829	18.295		14.628
16.17	14.689		9.428
21.601	11.071		12.282
23.947	12.399		20.926
15.853	11.388		13.737
18.479	20.948		14.767
21.243	17.831		17.768
21.559	18.15		17.39
20.536	21.439		13.614
21.482	26.579		18.94
17.398	30.635		11.285
19.725	18.801		18.839
17.364	10.211		18.893
19.699	23.786		19.215
18.026	18.597		17.459
22.081	19.07		22.358
25.732	21.135		18.507
7.898	28.494		11.488
19.289	20.432		19.186
18.002	35.715		21.388
19.71	22.508		20.222
15.738	17.713		20.067
9.579	30.268		16.341
22.22	19.255		11.731
15.527	17.465		10.994
12.549	17.793		20.291
14.849	13.364		20.92
14.548	21.269		13.893
21.246	24.162		14.365
16.108	13.23		13.838
18.914	16.605		20.22
17.931	10.779		11.188
9.467	44.676		15.746
10.275	24.052		16.337
23.032	30.891		18.483
19.518	31.603		18.47
16.406	23.997		16.014
22.858	21.518		16.697
40.003	17.629		13.327
21.714	18.067		10.888
27.574	22.633		14.45
23.723	24.231		15.278
19.159	17.364		13.133
17.462	28.283		16.547
12.657	18.8		15.182
16.623	17.786		25.138
23.116	16.119		20.791
13.945	27.072		17.21
20.107	11.708		38.638
25.996	18.02		19.625
22.281	14.581		18.409
19.862	22.777		22.49
23.161	21.954		16.83
17.072	22.777		16.552
6.729	14.981		13.894
11.77	13.34		21.758
15.707	19.297		9.589
12.631	25.847		23.321
15.125	23.815		22.792
8.166	23.239		18.488
5.199	17.429		15.076
11.92	24.284		13.668
14.499	22.534		20.83
6.026	18.844		17.466
9.434	26.528		15.424
7.069	21.532		13.706
7.211	16.058		22.79
8.987	13.443		24.982
12.206	16.647		17.564
9.903	16.824		17.753
9.2	11.192		15.698
11.474	28.349		17.468
14.138	16.4		29.414
16.22	17.745		16.746
18.559	22.363		17.183
13.885	20.727		18.344
7.157	24.435		12.962
10.086	16.444		14.074
12.023	18.812		14.368
6.716	11.771		9.107
9.673	18.192		10.949
4.954	18.511		12.533
13.868	19.185		10.273
3.808	17.932		22.284
9.15	23.81		43.454
13.772	17.496		18.685
11.611	22.294		11.914
11.724	23.453		20.174
7.802	20.323		17.992
11.95	21.234		34.038
6.074	25.017		16.111
10.742	16.96		17.979
14.778	19.235		18.677
9.426	15.502		17.117
6.417	15.147		13.741
8.259	14.72		15.512
11.426	16.728		15.778
7.543	14.25		15.159
11.424	17.991		17.702
12.85	17.68		14.902
11.541	17.166		20.535
14.432	34.908		16.666
17.966	17.228		27.525
16.857	12.069		30.593
10.463	17.965		18.408
9.996	23.546		16.227
10.057	41.758		18.469
20.584	22.073		15.122
11.521	12.019		13.283
15.646	15.098		18.128
17.965	16.349		12.067
17.092	21.027		16.083
10.991	23.954		22.155
12.814	22.23		12.249
17.669	22.956		13.934
12.012	18.709		17.879
16.472	9.202		20.778
14.559	8.696		13.595
12.846	14.477		14.368
18.793	25.048		11.282
11.869	21.396		13.949
9.219	24.694		11.516
14.736	16.699		8.856
9.042	15.948		12.744
15.786	16.659		15.576
14.335	11.968		26.987
12.643	18.651		28.98
9.548	17.089		15.941
9.689	20.826		15.814
13.981	14.175		20.356
6.596	20.298		17.099
	17.134		18.701
	17.449		11.117
	18.013		17.118
	15.273		15.55
	13.183		27.974
	10.991		18.318
	15.76		16.324
	12.156		17.517
	15.04		30.829
	25.062		17.901
	21.583		19.648
	20.993		14.477
	24.605		14.804
	34.113		15.352
	18.417		16.03
	15.35		20.893
	21.029		13.207
	22.335		8.634
	25.655		11.59
	14.56		13.285
			12.327
			11.859
			13.28
			22.5
			16.382
			17.813
			13.754
			15.041
			15.226
			15.603
			12.24
			14.923
			10.201
			10.762
			9.335
			17.373
			13.576
			13.45
			9.086
			13.41
			11.809
			8.632
			15.225
			14.253
			13.879
			13.462
			10.387
			3.844
			7.121
			11.389
			15.445
			12.246
			12.213
			15.435
			14.474
			12.045
			11.557
			13.076
			17.406
			21.731
			12.264
			19
			26.994
			18.068
			17.193
			15.764
			30.375
			18.344
			18.794
			16.515
			13.011
			9.793
			12.631
			16.628
			12.804
			14.112
			14.014
			13.509
			11.731
			13.189
			12.053
			18.463
			15.691
			15.744
			14.286
			13.921

## Sheet: Data description
		Compiled data from replicate DNA fiber imaging with quantification of total tract length
