# Supplementary material for: The SMC5/6 complex prevents genotoxicity upon APOBEC3A-mediated replication stress
Source: EMBO J. 2024 Jun 17;43(15):3240–55. doi: 10.1038/s44318-024-00137-x (PMC11294446; doi:10.1038/s44318-024-00137-x)
Supplement: Supplementary file 10 — Source data Fig. 6 [file 44318_2024_137_MOESM10_ESM.zip › Figure 6/6H/Panel 6h U2OS-C106S Image quantification.xlsx]

## Sheet: v1 
			UTA C106S -dox					UTA C106S +dox
			IdU	CldU		Total Track Length		IdU	CldU		Total Track Length
			7.479	9.617		17.096		6.076	10.617		16.693
			6.864	6.792		13.656		2.309	3.125		5.434
			7.024	5.498		12.522		4.009	6.249		10.258
			6.941	8.714		15.655		4.994	5.199		10.193
			6.002	5.404		11.406		2.478	2.898		5.376
			3.74	4.135		7.875		6.29	3.159		9.449
			3.206	5.467		8.673		5.199	3.74		8.939
			5.179	5.432		10.611		4.252	8.223		12.475
			5.617	7.12		12.737		3.768	4.994		8.762
			4.84	5.7		10.54		4.659	4.617		9.276
			9.527	8.821		18.348		4.547	6.198		10.745
			4.15	7.23		11.38		4.908	4.617		9.525
			3.717	4.38		8.097		4.312	4.994		9.306
			5.636	6.411		12.047		4.96	4.964		9.924
			4.341	5.575		9.916		5.199	4.754		9.953
			3.857	3.534		7.391		5.357	6.02		11.377
			4.356	3.74		8.096		5.887	5.617		11.504
			4.457	5.331		9.788		6.115	4.114		10.229
			4.754	6.051		10.805		4.713	7.105		11.818
			2.52	3.564		6.084		4.838	5.369		10.207
			3.791	3.88		7.671		5.289	5.129		10.418
			2.52	2.77		5.29		4.073	4.547		8.62
			4.561	4.176		8.737		4.237	3.516		7.753
			3.88	4.64		8.52		6.773	7.048		13.821
			2.644	4.13		6.774		4.009	4.467		8.476
			5.988	7.387		13.375		4.709	4.419		9.128
			7.111	5.815		12.926		6.195	5.818		12.013
			5.264	6.139		11.403		8.496	6.864		15.36
			5.264	5.129		10.393		7.445	6.48		13.925
			4.816	6.073		10.889		4.973	4.51		9.483
			5.329	6.773		12.102		3.159	3.07		6.229
			4.073	4.257		8.33		7.262	6.637		13.899
			4.467	5.451		9.918		5.761	5.785		11.546
			6.208	5.404		11.612		5.256	6.16		11.416
			3.104	6.611		9.715		7.759	6.665		14.424
			4.38	4.908		9.288		5.544	4.984		10.528
			9.292	15.887		25.179		3.945	5.07		9.015
			3.159	4.38		7.539		4.973	7.306		12.279
			4.789	10.343		15.132		4.617	3.807		8.424
			8.27	5.59		13.86		4.925	6.464		11.389
			3.74	3.304		7.044		6.938	9.707		16.645
			5.51	5.309		10.819		4.51	4.457		8.967
			4.973	5.179		10.152		4.181	3.659		7.84
			4.86	5.373		10.233		3.612	5.224		8.836
			6.817	5.179		11.996		6.688	6.892		13.58
			3.929	4.356		8.285		4.709	4.908		9.617
			6.454	5.024		11.478		5.486	6.361		11.847
			3.125	3.564		6.689		10.126	5.309		15.435
			3.104	4.15		7.254		6.334	5.782		12.116
			4.585	4.713		9.298		5.467	6.792		12.259
			6.926	7.665		14.591		7.651	7.011		14.662
								5.511	4.659		10.17
								6.919	5.109		12.028
								5.175	7.863		13.038
								6.374	9.933		16.307
								4.64	6.02		10.66
								4.767	5.373		10.14
								4.547	6.179		10.726
								6.097	7.684		13.781
								5.636	7.393		13.029
								4.38	4.617		8.997
								5.56	5.289		10.849
								4.681	5.556		10.237
								10.671	8.945		19.616
								7.212	7.2		14.412
								4.073	4.009		8.082
								5.329	4.925		10.254
								4.433	6.864		11.297
								4.467	5.451		9.918
								3.722	3.722		7.444
								6.941	6.764		13.705
								6.28	6.073		12.353
								8.821	8.127		16.948
								2.876	4.181		7.057
								5.83	5.028		10.858
								3.07	3.972		7.042
								4.009	3.988		7.997
								6.097	5.277		11.374
								6.726	5.293		12.019

## Sheet: v2 
			UTA C106S -dox					UTA C106S +dox
			IdU	CldU		Total Track Length		IdU	CldU		Total Track Length
			10.594	10.585		21.179		6.608	7.021		13.629
			5.885	6.225		12.11		5.992	7.23		13.222
			7.709	8.228		15.937		8.362	6.484		14.846
			3.717	4.057		7.774		7.168	5.726		12.894
			8.148	13.684		21.832		6.742	6.464		13.206
			5.432	4.951		10.383		5.684	4.99		10.674
			9.142	8.869		18.011		6.559	6.374		12.933
			4.176	4.659		8.835		6.02	6.129		12.149
			3.097	4.177		7.274		6.249	6.669		12.918
			7.3	6.987		14.287		3.049	2.417		5.466
			5.079	5.264		10.343		7.12	6.129		13.249
			4.585	4.681		9.266		6.139	6.812		12.951
			7.97	7.393		15.363		3.304	2.898		6.202
			6.132	5.289		11.421		3.88	5.1		8.98
			5.04	4.998		10.038		2.417	3.988		6.405
			6.572	4.973		11.545		4.257	3.51		7.767
			5.992	4.181		10.173		3.51	4.419		7.929
			3.655	4.767		8.422		3.516	4.571		8.087
			3.534	4.336		7.87		5.384	3.796		9.18
			3.206	3.104		6.31		3.387	5.404		8.791
			4.994	5.609		10.603		4.925	5.175		10.1
			7.536	5.815		13.351		2.075	2.587		4.662
			6.317	5.873		12.19		3.612	3.553		7.165
			9.273	7.096		16.369		4.64	4.433		9.073
			7.857	7.069		14.926		3.528	3.51		7.038
			6.188	5.737		11.925		4.252	3.966		8.218
			6.562	3.461		10.023		9.988	7.841		17.829
			7.212	4.448		11.66		8.556	6.876		15.432
			8.053	4.767		12.82		6.414	8.663		15.077
			4.767	5.108		9.875		7.132	7.662		14.794
			5.681	3.796		9.477		2.77	3.387		6.157
			4.816	5.264		10.08		6.115	7.212		13.327
			2.495	2.876		5.371		3.564	4.38		7.944
			4.181	4.341		8.522		8.367	5.162		13.529
			3.206	3.857		7.063		3.694	3.418		7.112
			9.2	6.764		15.964		8.628	7.592		16.22
			6.753	6.115		12.868		4.908	3.791		8.699
			4.816	6.839		11.655		4.009	4.803		8.812
			5.369	3.418		8.787		5.293	3.841		9.134
			3.07	3.612		6.682		4.467	3.966		8.433
			2.755	3.923		6.678		3.676	5.329		9.005
			3.564	2.755		6.319		4.681	4.257		8.938
			3.361	4.211		7.572		6.431	4.009		10.44
			3.564	4.457		8.021		5.024	6.611		11.635
			2.956	3.206		6.162		2.755	3.534		6.289
			4.994	4.64		9.634		4.617	3.304		7.921
			5.062	4.585		9.647		6.611	6.188		12.799
			3.988	3.606		7.594		6.097	5.179		11.276
			11.782	8.934		20.716		6.02	4.82		10.84
			11.296	7.353		18.649		6.411	9.071		15.482
			8.503	5.737		14.24		5.228	3.31		8.538
			7.121	5.42		12.541		5.42	4.561		9.981
			9.965	5.785		15.75		15.915	12.226		28.141
			6.129	4.009		10.138		6.404	5.796		12.2
			6.659	6.649		13.308		5.179	6.414		11.593
			3.361	3.504		6.865		5.992	4.547		10.539
			3.841	6.212		10.053		5.906	2.935		8.841
			3.206	3.722		6.928		3.945	2.684		6.629
			3.791	5.079		8.87		4.297	3.225		7.522
			3.097	4.237		7.334		4.356	4.873		9.229
			3.418	2.809		6.227		6.212	5.369		11.581
			4.181	2.554		6.735		5.609	6.764		12.373
			4.659	5.1		9.759		3.516	4.895		8.411
			6.688	5.228		11.916		10.193	10.17		20.363
			6.565	3.88		10.445		7.289	8.471		15.76
								7.97	6.926		14.896
								7.914	7.212		15.126
								10.086	9.356		19.442
								6.562	5.818		12.38
								6.742	7.3		14.042
								4.86	4.15		9.01
								7.462	5.224		12.686
								6.987	5.636		12.623
								7.239	6.611		13.85
								10.252	10.168		20.42
								7.775	7.705		15.48
								7.413	4.257		11.67
								10.563	10.216		20.779
								4.998	4.838		9.836
								6.101	5.277		11.378
								3.768	3.857		7.625
								6.487	6.414		12.901
								5.298	7.212		12.51
								7.274	4.749		12.023
								4.82	4.767		9.587
								5.796	4.973		10.769
								6.966	10.523		17.489
								5.467	2.281		7.748
								4.356	4.135		8.491
								9.142	7.183		16.325
								5.785	5.782		11.567
								8.888	7.536		16.424

## Sheet: v3
			UTA C106S -dox					UTA C106S +dox
			IdU	CldU		Total Track Length		IdU	CldU		Total Track Length
			9.165	7.057		16.222		10.961	11.976		22.937
			6.484	5.51		11.994		9.931	9.965		19.896
			7.3	6.464		13.764		6.334	4.617		10.951
			5.195	5.345		10.54		6.864	7.269		14.133
			4.82	5.309		10.129		9.554	7.3		16.854
			3.722	5.112		8.834		2.869	3.07		5.939
			8.804	10.092		18.896		3.51	5.162		8.672
			6.864	6.212		13.076		2.716	2.716		5.432
			3.945	4.009		7.954		3.929	2.956		6.885
			7.836	6.467		14.303		4.257	8.221		12.478
			6.864	7.105		13.969		6.074	3.606		9.68
			6.076	6.208		12.284		3.07	5.467		8.537
			6.649	4.973		11.622		6.317	5.84		12.157
			8.785	7.445		16.23		3.534	5.432		8.966
			5.829	5.224		11.053		6.966	4.908		11.874
			3.694	3.437		7.131		4.15	3.807		7.957
			2.354	5.844		8.198		4.38	5.373		9.753
			4.96	3.972		8.932		4.754	5.785		10.539
			3.159	6.839		9.998		4.973	3.972		8.945
			2.486	1.904		4.39		1.764	2.224		3.988
			3.361	2.935		6.296		6.62	4.067		10.687
			10.075	7.462		17.537		4.414	4.617		9.031
			6.031	7.561		13.592		4.356	5.451		9.807
			4.964	5.64		10.604		2.195	2.309		4.504
			5.579	5.785		11.364		4.998	4.873		9.871
			8.301	8.259		16.56		4.297	7.033		11.33
			4.414	3.717		8.131		3.437	5.548		8.985
			7.576	7.183		14.759		3.722	4.155		7.877
			9.862	13.452		23.314		17.046	27.321		44.367
			5.329	7.3		12.629		13.056	10.113		23.169
			7.033	7.168		14.201		6.842	8.177		15.019
			5.028	4.964		9.992		12.084	5.913		17.997
			5.609	4.176		9.785		4.257	5.357		9.614
			6.817	9.404		16.221		7.371	10.287		17.658
			4.135	5.609		9.744		7.132	4.547		11.679
			4.211	4.767		8.978		4.925	6.139		11.064
			5.815	5.782		11.597		3.972	3.104		7.076
			8.042	4.467		12.509		2.195	3.104		5.299
			5.877	4.533		10.41		4.973	5.199		10.172
			9.2	17.143		26.343		3.722	3.516		7.238
			6.562	8.712		15.274		5.636	5.579		11.215
			3.857	3.606		7.463		4.895	3.528		8.423
			6.864	6.378		13.242		4.467	5.711		10.178
			6.637	6.404		13.041		3.659	4.713		8.372
			5.024	4.135		9.159		4.547	3.966		8.513
			4.767	4.336		9.103		5.062	4.312		9.374
			3.966	4.088		8.054		6.637	5.782		12.419
			4.529	3.07		7.599		3.232	4.341		7.573
			5.815	5.829		11.644		7.262	9.565		16.827
			5.224	5.404		10.628		5.467	5.51		10.977
			2.495	3.972		6.467		6.923	3.722		10.645
			4.718	3.972		8.69		4.709	3.528		8.237
			5.228	4.96		10.188		5.264	4.356		9.62
			6.817	6.27		13.087		5.877	4.257		10.134
			5.228	6.076		11.304		4.51	4.375		8.885
			4.964	3.659		8.623		4.92	6.873		11.793
			6.225	5.726		11.951		8.76	5.56		14.32
			5.782	4.754		10.536		3.553	3.528		7.081
			3.74	4.372		8.112		3.74	6.637		10.377
			3.722	3.807		7.529		6.764	7.715		14.479
			3.918	3.606		7.524		5.079	5.752		10.831
			10.977	9.816		20.793		3.791	2.644		6.435
			5.51	4.181		9.691		3.31	2.956		6.266
			7.665	6.16		13.825		5.796	5.062		10.858
			4.135	4.15		8.285		4.585	6.454		11.039
			4.585	5.785		10.37		4.791	3.51		8.301
			3.006	2.755		5.761		6.208	4.414		10.622
			5.877	4.448		10.325		4.176	5.024		9.2
			4.135	4.181		8.316		5.451	3.534		8.985
			13.973	14.455		28.428		2.309	2.309		4.618
			10.808	11.387		22.195		3.265	3.945		7.21
			6.504	6.411		12.915		6.672	5.64		12.312
			6.361	8.514		14.875		4.15	5.162		9.312
			4.252	4.529		8.781		4.135	4.341		8.476
			4.252	5.56		9.812		3.437	3.988		7.425
			3.722	3.929		7.651		3.329	4.257		7.586
			4.617	4.341		8.958		5.329	5.211		10.54
			5.916	5.175		11.091		3.07	2.935		6.005
			5.96	5.913		11.873		4.571	7.914		12.485
			6.926	7.251		14.177		5.42	5.211		10.631
			4.533	7.792		12.325		4.956	5.432		10.388
			6.659	7.561		14.22		3.51	5.277		8.787
			9.095	9.169		18.264		6.588	8.385		14.973
			6.839	8.042		14.881		5.211	6.139		11.35
			4.433	5.211		9.644		7.682	5.916		13.598
			6.29	6.467		12.757		5.455	7.836		13.291
			2.224	3.006		5.23		2.52	2.809		5.329
			6.454	11.244		17.698		7.212	6.225		13.437
			4.529	3.972		8.501		3.659	4.297		7.956
			4.908	4.585		9.493		6.941	6.454		13.395
			4.237	5.636		9.873		2.876	3.097		5.973
			5.1	5.617		10.717		3.717	5.108		8.825
			6.073	4.533		10.606		5.1	6.378		11.478
			3.361	4.915		8.276		4.135	5.199		9.334
			4.433	6.769		11.202		4.908	4.99		9.898
			6.864	7.011		13.875		3.516	3.516		7.032
			7.111	5.906		13.017		3.097	4.13		7.227
			4.838	4.257		9.095		7.906	6.431		14.337
			4.533	3.225		7.758		6.923	5.264		12.187
			3.796	5.026		8.822		4.467	8.476		12.943
			6.073	7.324		13.397		5.179	4.617		9.796
			5.1	5.636		10.736		6.926	14.713		21.639
			7.3	6.243		13.543		2.755	3.104		5.859
			5.277	5.079		10.356		4.767	3.104		7.871
			4.419	5.162		9.581		4.803	8.685		13.488
			10.818	8.792		19.61		3.361	3.722		7.083
			17.96	11.432		29.392		4.533	5.455		9.988
			4.155	4.533		8.688		3.097	4.659		7.756
			3.923	4.356		8.279		7.306	6.598		13.904
			7.48	7.008		14.488		5.541	6.742		12.283
			3.918	4.312		8.23		5.357	8.296		13.653
			3.225	3.265		6.49

## Sheet: Data description
		U2OS-C106S cells. Quantification of DNA fiber imaging from triplicate experiments
