# Supplementary material for: The SMC5/6 complex prevents genotoxicity upon APOBEC3A-mediated replication stress
Source: EMBO J. 2024 Jun 17;43(15):3240–55. doi: 10.1038/s44318-024-00137-x (PMC11294446; doi:10.1038/s44318-024-00137-x)
Supplement: Supplementary file 10 — Source data Fig. 6 [file 44318_2024_137_MOESM10_ESM.zip › Figure 6/6H/Panel 6h K562-C106S Image quantification.xlsx]

## Sheet: v1
			K562 C106S -dox					K562 C106S +dox
			IdU	CldU		Total Track Length		IdU	CldU		Total Track Length
			6.704	6.864		13.568		4.13	4.016		8.146
			3.361	2.778		6.139		4.021	5.307		9.328
			4.059	3.304		7.363		4.342	6.79		11.132
			4.048	5.694		9.742		4.026	3.566		7.592
			4.536	5.059		9.595		7.96	4.38		12.34
			4.067	3.299		7.366		3.722	5.11		8.832
			6.485	5.467		11.952		6.994	5.063		12.057
			3.858	3.65		7.508		3.614	4.39		8.004
			3.768	3.104		6.872		2.898	2.893		5.791
			4.773	4.473		9.246		4.218	3.376		7.594
			3.989	4.159		8.148		4.994	5.404		10.398
			3.531	2.907		6.438		7.01	3.524		10.534
			2.614	3.14		5.754		4.651	4.396		9.047
			4.965	4.808		9.773		5.929	6.147		12.076
			4.638	4.026		8.664		8.702	8.276		16.978
			3.305	4.184		7.489		5.712	5.315		11.027
			3.73	3.855		7.585		3.989	5.636		9.625
			3.925	4.408		8.333		5.992	6.045		12.037
			4.408	4.408		8.816		8.403	5.37		13.773
			9.14	6.704		15.844		5.519	6.06		11.579
			2.937	4.411		7.348		3.707	2.71		6.417
			4.786	4.595		9.381		5.813	4.467		10.28
			4.871	4.64		9.511		4.162	5.355		9.517
			3.88	3.74		7.62		2.893	2.632		5.525
			4.141	4.664		8.805		4.906	3.786		8.692
			8.539	7.768		16.307		4.244	5.068		9.312
			6.501	5.752		12.253		3.918	3.376		7.294
			4.773	4.468		9.241		5.257	5.899		11.156
			6.212	7.437		13.649		4.783	4.873		9.656
			3.855	4.396		8.251		3.361	4.356		7.717
			3.722	4.114		7.836		4.918	4.498		9.416
			7.843	8.59		16.433		7.348	6.873		14.221
			6.827	7.142		13.969		7.21	5.451		12.661
			4.298	3.001		7.299		5.402	6.647		12.049
			5.865	7.812		13.677		8.301	7.594		15.895
			6.185	6.566		12.751		4.435	5.127		9.562
			3.432	4.057		7.489		9.938	6.852		16.79
			7.096	5.916		13.012		9.517	5.759		15.276
			7.674	7.738		15.412		7.956	7.337		15.293
			3.758	3.099		6.857		6.301	5.815		12.116
			4.392	3.788		8.18		4.719	4.516		9.235
			6.505	6.216		12.721		3.006	3.74		6.746
			5.063	5.11		10.173		6.485	7.262		13.747
			7.914	5.274		13.188		5.886	5.084		10.97
			5.208	3.786		8.994		1.168	1.827		2.995
			3.507	3.578		7.085		5.369	5.261		10.63
			5.282	5.393		10.675		3.159	4.091		7.25
			4.564	7.224		11.788		6.454	4.767		11.221
			4.737	4.448		9.185		7.069	8.368		15.437
			11.106	9.691		20.797		7.615	6.966		14.581
			4.352	6.29		10.642		4.026	4.157		8.183
			2.956	4.084		7.04		5.679	6.918		12.597
			3.405	4.498		7.903		6.097	5.916		12.013
			4.13	3.396		7.526		4.213	4.067		8.28
			4.048	3.74		7.788		6.864	6.598		13.462
			8.631	6.28		14.911		3.227	3.637		6.864
			4.702	3.821		8.523		5.783	4.336		10.119
			6.414	6.611		13.025		4.759	4.131		8.89
			3.923	5.996		9.919		3.768	4.278		8.046
			5.298	3.001		8.299		4.617	4.084		8.701
			4.213	4.783		8.996		4.233	4.64		8.873
			4.233	3.528		7.761		5.068	6.466		11.534
			5.579	5.678		11.257		5.996	7.027		13.023
			6.889	6.057		12.946		2.907	2.075		4.982
			3.432	3.305		6.737		4.82	4.605		9.425
			3.097	3.73		6.827		5.734	3.786		9.52
			10.634	10.12		20.754		3.786	4.956		8.742
			6.195	7.434		13.629		6.092	5.96		12.052
			7.452	5.274		12.726		5.126	7.95		13.076
			6.439	7.348		13.787		7.048	12.183		19.231
			4.315	3.909		8.224		5.51	5.192		10.702
			5.59	5.008		10.598		4.604	4.973		9.577
			4.252	5.913		10.165		5.041	4.813		9.854
			2.958	2.684		5.642		3.534	3.318		6.852
			5.234	5.1		10.334		3.768	3.361		7.129
			6.101	4.067		10.168		3.329	4.028		7.357
			4.803	4.813		9.616		12.545	13.704		26.249
			5.409	6.419		11.828		5.369	5.786		11.155
			2.285	1.858		4.143		4.15	4.777		8.927
			3.65	3.371		7.021		4.162	2.978		7.14
			5.188	4.091		9.279		5.384	5.33		10.714
			4.091	4.091		8.182		3.781	3.265		7.046
			4.091	3.578		7.669		5.135	6.079		11.214
			3.451	2.188		5.639		4.15	3.82		7.97
			2.32	5.245		7.565		5.588	5.432		11.02
			6.212	5.358		11.57		3.329	3.615		6.944
			5.084	4.059		9.143		3.16	3.903		7.063
			4.253	3.106		7.359		3.831	8.567		12.398
			3.65	6.195		9.845		4.435	3.984		8.419
			7.503	4.461		11.964		5.309	5.347		10.656
			3.65	1.652		5.302		4.525	5.467		9.992
			2.996	2.78		5.776		4.482	4.892		9.374
			3.405	5.315		8.72		6.665	10.023		16.688
			5.925	2.646		8.571		6.06	6.28		12.34
			3.494	3.952		7.446		2.716	3.26		5.976
			6.649	5.162		11.811		4.132	3.113		7.245
			3.494	4.713		8.207		5.738	8.828		14.566
			3.701	3.697		7.398		5.171	3.31		8.481
			3.494	3.56		7.054		9.28	6.468		15.748
			3.099	5.179		8.278		7.16	8.449		15.609
			4.957	2.41		7.367		9.246	6.775		16.021
			3.24	4.297		7.537		5.451	4.352		9.803
			3.741	2.71		6.451		8.98	8.524		17.504
			2.978	2.848		5.826		7.295	7.297		14.592
			2.401	4.728		7.129		11.06	7.445		18.505
			4.617	4.987		9.604		4.604	3.325		7.929
			3.371	3.18		6.551		7.673	4.122		11.795
			3.18	3.18		6.36		11.846	9.115		20.961
			3.18	3.602		6.782		4.536	4.561		9.097
			4.021	4.162		8.183		6.723	8.658		15.381
			3.135	3.106		6.241		6.994	8.312		15.306
			4.544	4.334		8.878		4.87	5.476		10.346
			5.171	4.347		9.518		5.771	5.448		11.219
			2.292	2.377		4.669		3.619	3.405		7.024
			3.16	5.115		8.275		6.739	8.888		15.627
			6.818	5.968		12.786		4.906	5.384		10.29
			5.96	5.432		11.392		4.177	5.384		9.561
			4.498	5.785		10.283		6.369	5.41		11.779
			2.749	2.935		5.684		4.056	3.14		7.196
			4.032	3.918		7.95		6.768	4.754		11.522
			19.231	19.463		38.694		3.24	3.799		7.039
			4.048	5.576		9.624		3.667	3.421		7.088
			5.636	4.687		10.323		5.596	4.672		10.268
			6.036	7.417		13.453		5.068	3.232		8.3
			2.68	3.731		6.411		4.153	4.073		8.226
			7.477	8.252		15.729		2.512	3.24		5.752
			5.867	6.466		12.333		4.702	4.162		8.864
			9.517	7.673		17.19		4.617	5.609		10.226
			4.016	5.038		9.054		4.665	4.386		9.051
			5.515	5.434		10.949		5.981	4.513		10.494
			5.819	7.159		12.978		3.649	3.837		7.486
			5.534	5.063		10.597		4.016	4.973		8.989
			6.419	9.749		16.168		2.789	2.478		5.267
			6.501	8.639		15.14		3.202	2.292		5.494
			4.659	4.665		9.324		4.585	4.86		9.445
			3.942	5.208		9.15		3.957	3.461		7.418
			4.153	5.046		9.199		5.063	4.367		9.43
			6.133	7.046		13.179		5.958	5.162		11.12
			4.892	5.515		10.407		11.898	10.168		22.066
			5.782	6.095		11.877		5.422	4.162		9.584
			5.042	4.038		9.08		7.716	6.695		14.411
			5.652	6.299		11.951		8.302	7.024		15.326
			4.441	6.761		11.202
			6.294	5.55		11.844
			6.598	5.694		12.292
			5.712	5.496		11.208
			5.208	6.196		11.404
			4.419	6.211		10.63
			5.084	4.507		9.591
			4.557	6.508		11.065
			4.314	4.908		9.222
			5.785	5.126		10.911
			4.13	4.084		8.214
			6.649	5.211		11.86
			6.045	4.651		10.696
			5.373	4.547		9.92
			5.888	5.347		11.235
			4.411	3.145		7.556
			2.057	2.478		4.535
			4.114	6.311		10.425
			5.282	4.561		9.843
			7.974	6.644		14.618
			4.298	4.049		8.347
			3.512	4.425		7.937
			7.711	7.245		14.956
			5.487	5.823		11.31
			6.147	4.553		10.7
			5.464	4.774		10.238
			2.19	3.614		5.804
			1.306	1.503		2.809
			6.374	7.111		13.485
			4.789	5.309		10.098
			2.835	3.788		6.623
			3.722	4.561		8.283
			5.1	4.617		9.717
			6.916	7.452		14.368
			9.476	8.505		17.981
			2.171	4.026		6.197
			3.826	3.227		7.053
			3.099	4.131		7.23
			3.24	5.682		8.922
			5.136	5.729		10.865
			5.163	5.097		10.26
			3.31	4.459		7.769
			6.198	5.487		11.685
			4.026	5.11		9.136
			7.812	6.454		14.266
			4.897	4.112		9.009
			4.767	4.852		9.619
			9.705	8.262		17.967
			4.498	7.671		12.169
			6.945	6.641		13.586
			6.711	7.641		14.352
			3.564	3.382		6.946
			3.972	6.014		9.986
			3.821	4.383		8.204
			4.162	4.026		8.188
			4.244	3.718		7.962
			4.728	4.112		8.84
			4.728	4.713		9.441
			5.886	6.402		12.288
			6.598	6.272		12.87
			5.417	5.534		10.951
			7.917	5.992		13.909
			3.432	3.945		7.377
			4.664	3.935		8.599
			6.466	4.87		11.336
			4.922	4.777		9.699
			4.759	5.534		10.293
			3.662	5.004		8.666
			7.12	7.963		15.083
			5.702	7.374		13.076
			3.534	4.582		8.116
			3.512	4.357		7.869
			4.585	6.544		11.129
			4.669	4.813		9.482
			3.097	2.88		5.977
			3.606	3.006		6.612
			5.101	4.585		9.686
			5.018	4.048		9.066
			4.539	5.845		10.384
			3.973	4.057		8.03
			4.244	5.464		9.708
			3.433	3.886		7.319
			3.382	4.857		8.239
			3.952	3.833		7.785
			4.646	5.737		10.383
			3.56	3.786		7.346
			5.726	5.293		11.019
			3.049	3.187		6.236
			4.441	3.615		8.056
			4.347	3.152		7.499
			3.566	3.512		7.078
			3.446	2.996		6.442
			2.644	2.978		5.622
			6.517	3.768		10.285
			5.686	5.867		11.553
			5.473	5.192		10.665
			3.299	6.25		9.549
			4.257	5.162		9.419
			7.281	5.134		12.415
			4.922	7.777		12.699
			3.758	7.984		11.742
			10.88	9.183		20.063
			5.899	4.13		10.029
			3.202	4.162		7.364
			5.131	6.926		12.057
			4.543	3.952		8.495
			4.873	3.799		8.672
			3.925	4.854		8.779
			3.833	7.237		11.07
			5.434	6.198		11.632
			4.146	4.854		9
			6.013	7.814		13.827
			5.932	4.854		10.786
			7.448	7.314		14.762
			6.57	7.379		13.949
			4.982	4.754		9.736
			7.281	8.46		15.741
			4.544	4.862		9.406
			5.432	6.557		11.989
			2.856	4.922		7.778
			5.96	5.315		11.275
			6.036	3.432		9.468
			7.027	6.637		13.664
			4.525	4.009		8.534
			7.859	8.333		16.192
			6.836	5.943		12.779
			5.545	4.664		10.209
			6.749	5.488		12.237
			5.452	6.224		11.676
			10.04	7.579		17.619
			4.157	5.378		9.535
			5.771	7.773		13.544
			5.347	3.791		9.138
			6.911	4.664		11.575
			3.758	3.826		7.584
			6.628	4.836		11.464
			4.162	3.553		7.715
			3.701	4.341		8.042
			5.265	6.414		11.679
			7.12	6.339		13.459
			5.956	5.56		11.516
			3.903	5.78		9.683
			5.737	6.941		12.678
			4.544	4.918		9.462
			4.314	4.312		8.626
			6.517	6.589		13.106
			5.914	6.332		12.246
			5.038	5.079		10.117
			12.496	13.215		25.711

## Sheet: v2
			K562 C106S -dox					K562 C106S +dox
			IdU	CldU		Total Track Length		IdU	CldU		Total Track Length
			5.309	4.057		9.366		7.643	4.433		12.076
			4.181	3.232		7.413		4.073	6.611		10.684
			3.807	3.74		7.547		4.114	5.64		9.754
			3.606	4.181		7.787		4.211	5.579		9.79
			4.834	4.754		9.588		4.713	4.713		9.426
			6.764	5.166		11.93		3.534	5.361		8.895
			5.84	5.179		11.019		3.929	4.82		8.749
			4.457	5.369		9.826		9.085	7.024		16.109
			4.96	4.973		9.933		6.243	4.713		10.956
			5.373	5.166		10.539		3.807	6.411		10.218
			4.659	5.062		9.721		4.64	4.375		9.015
			6.637	7.024		13.661		4.998	6.073		11.071
			8.053	8.283		16.336		4.617	4.448		9.065
			6.404	5.785		12.189		4.64	6.002		10.642
			9.501	6.198		15.699		6.48	5.451		11.931
			5.796	5.64		11.436		8.042	9.246		17.288
			5.228	5.51		10.738		8.714	7.773		16.487
			8.466	7.063		15.529		4.754	3.516		8.27
			6.562	6.02		12.582		5.709	7.057		12.766
			6.923	7.64		14.563		8.095	5.873		13.968
			5.636	6.864		12.5		7.445	8.712		16.157
			7.505	6.665		14.17		20.032	15.751		35.783
			7.74	5.228		12.968		3.329	3.731		7.06
			7.643	7.792		15.435		4.341	4.15		8.491
			12.352	9.599		21.951		8.27	5.028		13.298
			6.827	8.114		14.941		6.225	7.024		13.249
			6.045	7.033		13.078		7.643	8.095		15.738
			6.611	5.028		11.639		5.992	6.846		12.838
			4.709	3.972		8.681		3.929	4.547		8.476
			5.59	4.585		10.175		3.265	4.135		7.4
			3.329	3.51		6.839		9.292	10.12		19.412
			6.649	5.264		11.913		3.722	3.159		6.881
			8.566	7.651		16.217		4.994	4.529		9.523
			5.228	7.048		12.276		7.914	9.554		17.468
			5.873	5.404		11.277		9.82	6.28		16.1
			2.956	4.176		7.132		5.166	5.711		10.877
			8.362	5.869		14.231		5.96	5.062		11.022
			4.51	4.816		9.326		4.86	5.56		10.42
			4.585	3.929		8.514		5.67	3.896		9.566
			6.208	6.414		12.622		6.62	7.141		13.761
			7.069	6.414		13.483		9.106	5.575		14.681
			9.618	10.252		19.87		7.23	8.056		15.286
			4.561	6.045		10.606		6.659	4.211		10.87
			4.51	4.135		8.645		3.418	4.51		7.928
			7.3	5.815		13.115		6.404	4.341		10.745
			5.785	4.749		10.534		8.682	7.129		15.811
			5.162	5.041		10.203		5.404	5.404		10.808
			6.48	6.02		12.5		4.51	4.908		9.418
			7.863	5.877		13.74		6.659	4.754		11.413
			10.252	7.069		17.321		4.973	5.579		10.552
			4.529	6.29		10.819		3.104	4.749		7.853
			7.084	6.562		13.646		6.431	8.939		15.37
			3.461	3.528		6.989		6.013	3.807		9.82
			7.387	6.188		13.575		6.817	5.59		12.407
			5.782	4.956		10.738		5.56	5.486		11.046
			8.301	6.611		14.912		6.811	8.182		14.993
			8.27	8.27		16.54		4.135	4.009		8.144
			6.414	5.992		12.406		6.317	4.908		11.225
			8.682	8.068		16.75		10.787	15.492		26.279
			8.556	10.343		18.899		7.387	4.895		12.282
			12.19	16.704		28.894		9.417	13.113		22.53
			6.045	6.195		12.24		6.665	6.892		13.557
			3.534	3.74		7.274		6.926	8.283		15.209
			8.675	6.195		14.87		8.566	7.3		15.866
			6.688	5.609		12.297		5.785	6.208		11.993
			8.588	10.417		19.005		5.277	5.041		10.318
			9.641	9.922		19.563		4.803	4.419		9.222
			5.199	6.953		12.152		3.51	3.659		7.169
			5.575	5.373		10.948		16.295	13.002		29.297
			5.108	5.108		10.216		7.227	5.956		13.183
			8.712	11.519		20.231		9.234	5.844		15.078
			12.452	10.731		23.183		4.237	4.257		8.494
			10.731	10.975		21.706		5.432	3.722		9.154
			6.814	7.96		14.774		6.198	5.916		12.114
			8.137	7.332		15.469		5.579	6.424		12.003
			3.405	3.006		6.411		4.533	4.754		9.287
			7.033	6.608		13.641		7.946	9.144		17.09
			7.096	6.562		13.658		6.611	7.011		13.622
			8.313	7.445		15.758		4.672	6.139		10.811
			6.588	5.498		12.086		4.529	4.341		8.87
			4.375	6.27		10.645		4.181	5.129		9.31
			4.956	7.063		12.019		7.379	7.448		14.827
			13.436	8.466		21.902		4.973	4.257		9.23
			9.605	5.752		15.357		3.504	3.362		6.866
			4.419	4.433		8.852		5.56	5.451		11.011
			8.626	7.274		15.9		4.38	5.945		10.325
			4.237	4.713		8.95		3.88	5.028		8.908
			5.264	9.05		14.314		4.994	5.384		10.378
			7.227	6.827		14.054		6.892	6.948		13.84
			7.709	9.707		17.416		6.864	5.369		12.233
			4.659	5.361		10.02		3.988	4.834		8.822
			4.341	5.384		9.725		5.818	4.873		10.691
			2.408	2.684		5.092		5.079	4.297		9.376
			3.145	3.694		6.839		5.451	5.179		10.63
			4.754	5.028		9.782		3.329	3.612		6.941
			5.56	6.48		12.04		5.844	5.1		10.944
			4.767	4.789		9.556		5.913	5.56		11.473
			3.125	3.265		6.39		7.784	8.367		16.151
			4.448	4.211		8.659		5.796	4.15		9.946
			6.208	4.341		10.549		6.045	6.076		12.121
			4.312	5.64		9.952		4.067	4.754		8.821
			4.964	4.571		9.535		5.179	5.373		10.552
			4.375	5.815		10.19		4.973	3.74		8.713
			2.809	2.876		5.685		5.609	5.384		10.993
			4.64	4.834		9.474		5.681	6.454		12.135
			5.329	6.588		11.917		7.033	9.678		16.711
			4.414	5.024		9.438		6.941	6.076		13.017
			3.387	3.966		7.353		3.972	4.13		8.102
			4.114	4.181		8.295		6.013	4.617		10.63
			10.12	7.024		17.144		6.249	4.86		11.109
			7.792	5.369		13.161		5.369	4.86		10.229
			7.253	9.106		16.359		6.938	7.863		14.801
			5.404	5.59		10.994		3.606	3.232		6.838
			4.433	5.1		9.533		5.711	6.611		12.322
			5.84	4.82		10.66		4.257	4.375		8.632
			4.754	3.966		8.72		5.179	5.369		10.548
			5.759	5.42		11.179		5.089	3.722		8.811
			5.211	6.7		11.911		3.516	4.457		7.973
			4.99	4.834		9.824		6.002	5.56		11.562
			4.803	5.384		10.187		9.605	7.97		17.575
			4.155	4.585		8.74		5.785	5.369		11.154
			4.749	5.384		10.133		5.162	5.108		10.27
			4.803	5.726		10.529		4.994	6.076		11.07
			4.925	4.073		8.998		4.13	4.114		8.244
			4.114	5.617		9.731		5.84	6.225		12.065
			6.294	4.873		11.167		11.039	10.66		21.699
			5.256	5.162		10.418		6.208	5.286		11.494
			5.162	3.841		9.003		6.484	5.024		11.508
			7.192	4.181		11.373		5.162	4.336		9.498
			5.56	5.404		10.964		13.035	10.563		23.598
			3.945	4.13		8.075		7.129	6.02		13.149
			6.431	4.547		10.978		4.718	4.067		8.785
			5.373	4.709		10.082		6.839	4.99		11.829
			4.356	4.82		9.176		12.356	9.116		21.472
			5.112	5.162		10.274		20.987	10.63		31.617
			6.129	5.264		11.393		5.405	5.112		10.517
			6.839	7.665		14.504		6.139	6.562		12.701
			5.264	4.099		9.363		8.596	7.592		16.188
			3.504	2.978		6.482		7.445	5.451		12.896
			5.455	6.659		12.114		7.665	7.89		15.555
			6.451	4.995		11.446		3.07	2.755		5.825
			4.82	3.807		8.627		4.994	5.617		10.611
			15.622	11.238		26.86		4.51	4.908		9.418
			10.225	6.139		16.364		4.561	4.135		8.696
			4.908	5.56		10.468		2.778	2.978		5.756
			4.709	4.257		8.966		4.571	3.807		8.378
			10.922	8.253		19.175		2.809	3.125		5.934
			4.64	6.02		10.66		4.312	5.617		9.929
			3.722	4.547		8.269		4.834	5.108		9.942
			5.498	3.653		9.151		4.964	5.56		10.524
			3.722	2.809		6.531		4.073	6.195		10.268
			3.74	5.264		9.004		5.264	5.829		11.093
			2.281	2.876		5.157		2.956	3.88		6.836
			1.652	3.125		4.777		5.404	4.998		10.402
			3.534	6.225		9.759		5.737	3.966		9.703
			7.12	5.711		12.831		4.713	4.341		9.054
			4.15	3.929		8.079		3.504	3.418		6.922
			1.652	2.065		3.717		4.561	4.942		9.503
			2.309	2.898		5.207		2.644	3.097		5.741
			2.587	3.152		5.739		4.155	3.918		8.073
			4.009	4.86		8.869		4.181	4.099		8.28
			3.51	4.547		8.057		7.436	6.404		13.84
			6.723	6.62		13.343		4.341	3.923		8.264
			4.547	3.857		8.404		5.916	4.925		10.841
			2.156	1.385		3.541		4.457	4.15		8.607
			4.414	4.014		8.428		5.369	4.533		9.902
			7.662	7.436		15.098		3.145	3.896		7.041
			3.807	4.155		7.962		5.467	4.067		9.534
			5.024	5.199		10.223		3.361	3.606		6.967
			9.067	7.516		16.583		5.662	3.528		9.19
			8.765	7.576		16.341		4.803	5.1		9.903
			6.649	5.696		12.345		5.079	3.972		9.051
			3.104	3.534		6.638		5.451	3.796		9.247
			5.166	7.651		12.817		5.162	5.752		10.914
			8.566	9.816		18.382		5.548	4.529		10.077
			7.192	6.374		13.566		3.722	3.659		7.381
			6.464	5.988		12.452		5.42	6.073		11.493
			7.274	5.162		12.436		4.13	5.681		9.811
			4.561	5.199		9.76		8.098	5.51		13.608
			4.754	4.585		9.339		4.448	6.073		10.521

## Sheet: v3 
			K562 C106S -dox					K562 C106S +dox
			IdU	CldU		Total Track Length		IdU	CldU		Total Track Length
			5.536	3.336		8.872		5.599	5.451		11.05
			6.963	9.073		16.036		6.603	6.095		12.698
			8.004	7.694		15.698		3.145	3.382		6.527
			6.212	6.52		12.732		4.479	5.718		10.197
			4.132	3.768		7.9		5.389	4.82		10.209
			3.304	3.329		6.633		5.282	6.615		11.897
			6.105	5.369		11.474		4.278	3.925		8.203
			3.857	4.973		8.83		3.966	3.754		7.72
			5.257	8.173		13.43		3.841	4.507		8.348
			3.758	4.162		7.92		4.323	4.112		8.435
			5.413	6.544		11.957		5.682	5.481		11.163
			5.476	3.694		9.17		5.119	4.467		9.586
			6.076	5.108		11.184		3.469	3.461		6.93
			3.74	3.433		7.173		2.856	2.581		5.437
			4.028	3.935		7.963		6.454	4.682		11.136
			5.1	3.689		8.789		3.606	4.687		8.293
			5.245	7.491		12.736		4.682	4.767		9.449
			5.369	5.568		10.937		4.664	3.407		8.071
			9.452	7.651		17.103		4.141	3.842		7.983
			4.675	4.804		9.479		4.257	3.14		7.397
			4.211	3.094		7.305		5.234	3.837		9.071
			5.315	4.482		9.797		5.257	4.146		9.403
			5.417	5.291		10.708		3.531	3.206		6.737
			2.733	2.6		5.333		2.956	2.539		5.495
			3.305	4.994		8.299		3.666	3.147		6.813
			5.734	5.958		11.692		5.451	4.448		9.899
			3.14	5.763		8.903		2.168	2.207		4.375
			3.201	2.648		5.849		3.05	2.835		5.885
			9.792	5.724		15.516		3.097	3.215		6.312
			4.544	4.486		9.03		2.71	3.14		5.85
			3.73	3.553		7.283		4.61	4.803		9.413
			6.945	5.906		12.851		4.13	5.041		9.171
			6.589	5.906		12.495		6.07	5.985		12.055
			7.632	8.555		16.187		3.886	5.395		9.281
			11.111	9.888		20.999		6.955	5.068		12.023
			7.16	8.76		15.92		5.126	4.994		10.12
			5.785	6.24		12.025		2.646	4.112		6.758
			6.864	6.195		13.059		3.01	3.202		6.212
			4.6	3.16		7.76		3.945	2.953		6.898
			5.258	5.046		10.304		5.42	3.18		8.6
			3.333	2.996		6.329		5.988	3.717		9.705
			6.133	8.158		14.291		3.363	5.995		9.358
			4.526	3.724		8.25		4.162	3.65		7.812
			5.702	5.929		11.631		5.108	4.181		9.289
			6.906	7.79		14.696		6.216	4.623		10.839
			5.31	5.752		11.062		4.444	3.579		8.023
			4.646	5.144		9.79		4.383	4.13		8.513
			6.957	4.498		11.455		3.606	3.405		7.011
			5.622	5.432		11.054		5.024	5.992		11.016
			8.293	9.04		17.333		3.614	3.73		7.344
			5.37	4.896		10.266		2.956	3.036		5.992
			4.96	5.693		10.653		3.659	2.644		6.303
			6.334	7.709		14.043		4.337	3.614		7.951
			5.373	8.982		14.355		4.656	4.777		9.433
			6.608	5.315		11.923		3.16	3.952		7.112
			3.637	3.382		7.019		5.357	4.905		10.262
			4.64	5.225		9.865		3.614	5.024		8.638
			6.02	4.816		10.836		4.982	5.188		10.17
			6.25	5.126		11.376		5.261	4.026		9.287
			11.849	9.006		20.855		6.742	5.424		12.166
			9.852	8.236		18.088		6.007	4.834		10.841
			4.659	4.375		9.034		4.973	3.653		8.626
			5.261	5.575		10.836		5.91	3.786		9.696
			5.746	4.799		10.545		3.304	3.329		6.633
			4.487	4.067		8.554		4.334	3.923		8.257
			4.257	5.495		9.752		5.993	4.048		10.041
			6.27	6.24		12.51		4.017	3.463		7.48
			7.048	5.199		12.247		13.267	8.414		21.681
			7.274	6.042		13.316		6.063	6.285		12.348
			5.175	5.698		10.873		3.05	3.741		6.791
			9.721	9.175		18.896		4.675	3.382		8.057
			4.957	4.141		9.098		6.01	4.356		10.366
			5.529	5.034		10.563		4.383	4.459		8.842
			5.579	4.857		10.436		5.126	4.623		9.749
			5.251	5.265		10.516		2.78	3.318		6.098
			5.511	3.697		9.208		5.893	6.62		12.513
			5.171	4.026		9.197		6.137	5.791		11.928
			6.467	5.716		12.183		4.297	3.471		7.768
			3.418	5.232		8.65		7.157	5.409		12.566
			4.749	6.112		10.861		4.973	5.386		10.359
			2.267	2.841		5.108		4.323	3.432		7.755
			3.344	3.387		6.731		4.718	5.034		9.752
			4.347	3.952		8.299		2.71	3.387		6.097
			3.649	3.006		6.655		4.244	3.87		8.114
			4.257	7.455		11.712		3.26	3.768		7.028
			3.524	3.722		7.246		3.722	3.56		7.282
			6.659	5.451		12.11		4.746	5.184		9.93
			2.876	3.14		6.016		4.444	4.048		8.492
			4.617	3.722		8.339		4.746	4.628		9.374
			3.106	3.057		6.163		3.187	3.796		6.983
			4.417	3.796		8.213		3.866	3.842		7.708
			4.75	2.856		7.606		3.121	4.973		8.094
			7.523	4.454		11.977		5.384	4.728		10.112
			3.279	3.548		6.827		5.476	5.779		11.255
			4.834	3.694		8.528		3.305	3.24		6.545
			2.497	2.869		5.366		7.171	8.04		15.211
			4.11	3.361		7.471		5.805	6.411		12.216
			4.419	3.841		8.26		2.755	2.514		5.269
			5.541	3.807		9.348		5.579	4.749		10.328
			2.497	2.795		5.292		5.409	4.411		9.82
			2.956	2.907		5.863		5.42	8.534		13.954
			4.6	5.913		10.513		5.079	5.369		10.448
			4.834	3.73		8.564		5.309	6.659		11.968
			2.614	3.957		6.571		5.886	5.373		11.259
			4.669	4.737		9.406		5.805	4.547		10.352
			3.717	4.973		8.69		9.946	6.198		16.144
			4.192	4.664		8.856		2.486	3.409		5.895
			3.768	4.96		8.728		4.073	3.821		7.894
			5.076	4.759		9.835		4.543	2.898		7.441
			6.195	5.636		11.831		3.918	2.841		6.759
			2.733	2.898		5.631		5.315	5.409		10.724
			6.768	6.095		12.863		4.439	5.393		9.832
			2.612	2.454		5.066		4.547	4.873		9.42
			4.278	4.181		8.459		4.017	3.097		7.114
			4.278	4.637		8.915		3.152	2.587		5.739
			2.77	2.52		5.29		3.344	2.956		6.3
			3.215	3.407		6.622		5.042	3.945		8.987
			3.382	3.923		7.305		5.771	5.126		10.897
			2.869	2.309		5.178		8.921	10.412		19.333
			2.956	2.654		5.61		5.389	5.867		11.256
			4.141	5.134		9.275		3.988	2.915		6.903
			4.866	5.084		9.95		3.294	4.157		7.451
			2.68	3.925		6.605		5.08	4.248		9.328
			7.13	6.319		13.449		3.305	2.856		6.161
			4.414	4.132		8.546		2.556	2.848		5.404
			8.127	8.135		16.262		4.984	4.896		9.88
			3.07	3.094		6.164		3.857	3.104		6.961
			3.666	3.471		7.137		5.079	3.553		8.632
			4.341	4.153		8.494		3.842	3.888		7.73
			5.867	4.646		10.513		6.308	4.725		11.033
			7.436	6.02		13.456		3.421	4.15		7.571
			3.215	3.432		6.647		5.791	5.269		11.06
			4.547	6.448		10.995		5.166	4.702		9.868
			3.768	3.66		7.428		4.342	3.437		7.779
			4.582	3.722		8.304		6.422	4.656		11.078
			3.925	4.032		7.957		5.269	4.767		10.036
			4.651	6.287		10.938		3.957	4.356		8.313
			7.914	7.998		15.912		4.084	3.299		7.383
			3.929	5.162		9.091		5.224	6.954		12.178
			8.324	8.592		16.916		4.808	4.586		9.394
			4.38	3.548		7.928		5.814	3.931		9.745
			8.156	8.221		16.377		4.238	3.438		7.676
			8.557	7.847		16.404		2.958	2.329		5.287
			3.786	4.45		8.236		2.71	3.187		5.897
			3.01	2.638		5.648		6.264	3.791		10.055
			4.547	5.879		10.426		4.931	4.836		9.767
			3.585	4.009		7.594		2.638	2.463		5.101
			3.206	3.432		6.638		4.896	5.221		10.117
			3.786	6.298		10.084		4.895	4.067		8.962
			3.821	4.181		8.002		3.528	3.01		6.538
			2.749	2.644		5.393		4.641	4.107		8.748
			4.931	5.257		10.188		6.341	3.685		10.026
			8.283	5.373		13.656		6.53	5.389		11.919
			7.674	5.112		12.786		7.021	3.985		11.006
			4.896	5.357		10.253		4.473	4.948		9.421
			3.371	2.564		5.935		4.586	3.662		8.248
			4.507	3.833		8.34		3.387	4.203		7.59
			6.133	4.153		10.286		2.863	3.232		6.095
			7.826	4.211		12.037		6.611	5.101		11.712
			2.207	2.309		4.516		4.773	6.603		11.376
			6.44	5.965		12.405		2.818	2.778		5.596
			2.789	3.512		6.301		5.179	6.101		11.28
			2.377	2.497		4.874		6.129	6.328		12.457
			2.692	2.614		5.306		8.751	7.212		15.963
			3.469	4.314		7.783		7.788	5.989		13.777
			5.929	5.409		11.338		6.299	5.893		12.192
			5.96	5.694		11.654		3.74	2.891		6.631
			5.042	5.192		10.234		6.628	6.208		12.836
			4.049	3.566		7.615		2.749	2.726		5.475
			6.073	5.37		11.443		5.417	4.561		9.978
			2.702	2.486		5.188		4.669	3.842		8.511
			3.781	4.155		7.936		8.064	7.662		15.726
			4.479	4.585		9.064		8.004	4.834		12.838
			4.342	5.532		9.874		3.299	3.572		6.871
			4.646	4.905		9.551		5.481	4.64		10.121
			3.292	3.387		6.679		3.159	3.036		6.195
			3.147	4.021		7.168		5.076	5.234		10.31
			4.026	3.463		7.489		3.584	4.084		7.668
			5.791	4.516		10.307		6.106	6.095		12.201
			3.432	4.244		7.676		3.619	4.553		8.172
			5.727	4.982		10.709		8.878	6.508		15.386
			3.984	2.818		6.802		4.897	4.774		9.671
			4.746	4.713		9.459		3.788	4.162		7.95
			4.984	3.73		8.714		10.182	5.495		15.677
			3.88	2.678		6.558		5.05	5.211		10.261
			4.467	3.694		8.161		5.008	4.553		9.561
			5.464	4.944		10.408		3.579	2.82		6.399
			4.468	3.24		7.708		3.234	2.078		5.312
			2.937	2.654		5.591		3.329	3.022		6.351
			3.125	3.304		6.429		2.581	2.581		5.162
			2.554	3.006		5.56		8.579	8.078		16.657
			4.059	3.001		7.06		6.53	3.972		10.502
			4.342	5.16		9.502		7.817	4.96		12.777
			3.528	3.662		7.19		3.232	3.722		6.954
			2.128	2.091		4.219		3.807	2.52		6.327
			4.233	5.59		9.823		8.077	5.785		13.862
			5.988	5.37		11.358		9.507	5.782		15.289
			4.238	3.87		8.108		3.336	2.417		5.753
			9.106	7.274		16.38		4.749	2.684		7.433
			6.338	4.375		10.713		7.413	6.195		13.608
			5.264	3.896		9.16		6.212	4.414		10.626
			5.916	4.392		10.308		3.437	3.694		7.131
			4.791	3.614		8.405		4.873	4.838		9.711
			3.553	3.676		7.229		3.988	4.533		8.521
			4.669	4.957		9.626		4.571	4.341		8.912
			5.043	3.65		8.693		7.063	5.162		12.225
			4.665	8.032		12.697		5.815	5.188		11.003
			5.534	5.448		10.982		4.336	5.682		10.018
								5.56	4.617		10.177
								3.099	3.329		6.428
								4.131	3.382		7.513
								4.961	4.084		9.045
								4.961	4.357		9.318
								4.561	5.266		9.827
								3.945	5.085		9.03
								3.207	4.75		7.957
								4.487	5.819		10.306
								3.51	2.996		6.506
								3.24	2.646		5.886
								6.133	5.498		11.631
								4.233	3.232		7.465
								5.975	3.768		9.743
								3.413	3.528		6.941
								5.487	3.74		9.227
								3.631	4.411		8.042
								3.722	3.512		7.234
								5.008	4.176		9.184
								5.943	5.024		10.967
								5.783	4.233		10.016
								5.024	4.435		9.459
								4.337	5.37		9.707
								3.106	2.654		5.76
								3.697	5.844		9.541
								2.702	2.684		5.386
								4.313	4.337		8.65
								3.318	3.202		6.52
								4.089	3.516		7.605
								4.323	4.681		9.004
								3.886	4.132		8.018
								3.189	3.294		6.483
								4.866	4.682		9.548
								5.179	4.396		9.575
								3.405	4.067		7.472
								3.918	3.531		7.449
								2.78	3.396		6.176
								6.109	6.649		12.758
								4.459	3.957		8.416
								4.016	3.788		7.804

## Sheet: Data description
	K562-C106S cells. Quantification of DNA fiber imaging from triplicate experiments
