# Supplementary material for: The SMC5/6 complex prevents genotoxicity upon APOBEC3A-mediated replication stress
Source: EMBO J. 2024 Jun 17;43(15):3240–55. doi: 10.1038/s44318-024-00137-x (PMC11294446; doi:10.1038/s44318-024-00137-x)
Supplement: Supplementary file 11 — Source data Fig. 7 [file 44318_2024_137_MOESM11_ESM.zip]

Archive with 7 entries (3 files):
- Figure 7/
- Figure 7/7A/
- Figure 7/7B/
- Figure 7/7C/
- Figure 7/7C/Panel 7c gammaH2AX.xlsx
- Figure 7/7A/Panel 7a Image quantification.xlsx
- Figure 7/7B/Panel 7b Image quantification.xlsx
