# Supplementary material for: The SMC5/6 complex prevents genotoxicity upon APOBEC3A-mediated replication stress
Source: EMBO J. 2024 Jun 17;43(15):3240–55. doi: 10.1038/s44318-024-00137-x (PMC11294446; doi:10.1038/s44318-024-00137-x)
Supplement: Supplementary file 11 — Source data Fig. 7 [file 44318_2024_137_MOESM11_ESM.zip › Figure 7/7C/Panel 7c gammaH2AX.xlsx]

## Sheet: Panel 7c gammaH2AX
	Par siCtrl -d	Par siCtrl -d	Par siCtrl -d	Par siCtrl +d	Par siCtrl +d	Par siPP -d	Par siPP -d	Par siPP -d	Par siPP +d	Par siPP +d	Par siPP +d	shSMC5 siCtrl -d	shSMC5 siCtrl -d	shSMC5 siCtrl -d	shSMC5 siCtrl +d	shSMC5 siCtrl +d	shSMC5 siCtrl +d	shSMC5 siPP -d	shSMC5 siPP -d	shSMC5 siPP -d	shSMC5 siPP +d	shSMC5 siPP +d	shSMC5 siPP +d
gH2AX	1.98	2.05	2.5	10.9	10.6	1.91	1.99	2.09	10.6	9.08	8.72	3.66	2.35	2.75	14.7	14.1	14	3.57	1.99	2.58	10.2	10.5	13.6

## Sheet: Data description
	Percent of cells staining positive for gamma H2AX by flow cytometry
