# Supplementary material for: The SMC5/6 complex prevents genotoxicity upon APOBEC3A-mediated replication stress
Source: EMBO J. 2024 Jun 17;43(15):3240–55. doi: 10.1038/s44318-024-00137-x (PMC11294446; doi:10.1038/s44318-024-00137-x)
Supplement: Supplementary file 11 — Source data Fig. 7 [file 44318_2024_137_MOESM11_ESM.zip › Figure 7/7A/Panel 7a Image quantification.xlsx]

## Sheet: Panel 7a Image quantification
	Iso mock	Iso + A3A	pp ko mock	pp ko + A3A
	6.221	21.013	15.229	15.972
	8.627	21.376	6.842	5.488
	11.732	10.507	3.403	8.073
	6.674	6.746	8.125	5.694
	12.32	10.376	6.398	8.841
	14.117	11.869	8.947	3.868
	16.068	16.443	13.592	4.653
	12.682	9.499	6.299	6
	5.222	6.059	9.248	7.554
	8.196	11.634	24.725	9.796
	13.748	18.48	14.99	6.994
	18.228	25.512	11.011	8.776
	17.876	8.275	14.956	4.86
	16.661	10.544	10.732	6.875
	11.227	15.697	6.149	9.027
	16.178	16.213	3.804	2.265
	16.903	14.055	4.279	4.671
	9.066	11.773	3.998	10.834
	13.642	23.282	8.078	7.393
	20.825	24.386	4.529	13.259
	20.323	20.342	7.241	5.568
	29.541	26.615	7.762	5.814
	25.341	10.978	7.731	10.198
	9.155	12.717	7.904	8.712
	24.911	13.115	6.51	5.426
	32.903	11.173	2.879	3.654
	18.485	17.383	10.876	4.873
	16.183	20.617	7.353	6.701
	23.227	9.996	11.803	3.913
	14.647	11.983	9.334	10.377
	13.723	12.904	5.596	30.091
	4.347	7.969	18.844	4.046
	10.012	13.197	6.662	5.314
	5.311	16.047	16.677	2.533
	7.04	27.37	8.084	2.873
	5.587	13.928	11.161	6.92
	27.113	16.63	12.015	4.268
	17.564	13.622	15.536	8.834
	33.074	12.01	17.233	4.911
	21.371	14.044	13.803	6.761
	7.33	27.122	17.387	3.524
	13.406	31.949	12.58	2.867
	4.359	14.96	9.962	5.773
	12.657	10.141	11.174	8.739
	6.714	20.054	13.657	6.638
	4.622	8.225	11.678	6.177
	5.855	9.452	14.77	15.461
	9.416	11.503	18.034	7.492
	8.88	9.151	10.946	5.366
	8.265	9.727	10.192	4.581
	13.482	15.083	6.186	4.383
	13.918	19.25	2.049	6.835
	4.382	17.97	6.006	1.66
	15.057	16.861	4.029	8.494
	3.124	11.1	5.63	3.236
	8.192	11.793	6.346	6.559
	9.476	11.626	10.578	4.596
	2.128	10.822	10.936	5.2
	6.123	13.376	7.97	6.844
	4.848	15.91	9.467	4.367
	15.098	9.155	9.817	2.495
	4.486	41.274	20.688	11.017
	13.32	5.845	5.9	5.996
	8.403	4.194	6.988	3.434
	5.676	10.916	4.719	3.207
	9.111	4.122	6.01	7.848
	4.111	9.71	6.906	5.025
	8.708	6.059	4.41	3.847
	9.378	10.035	9.054	8.405
	8.746	2.898	15.77	7.35
	7.366	7.919	8.102	6.566
	7.409	3.903	6.274	4.45
	4.583	7.97	4.035	13.278
	6.615	8.786	7.191	7.416
	13.367	8.922	6.299	6.734
	11.29	8.076	7.835	7.52
	3.69	10.143	5.323	4.318
	6.545	11.318	9.021	4.346
	4.784	11.88	10.431	7.993
	2.738	14.299	7.768	4.329
	6.496	12.857	6.117	3.589
	11.206	13.034	9.318	7.674
	9.589	17.625	6.949	3.113
	6.943	14.098	17.716	3.519
	9.558	19.629	8.889	6.591
	9.702	29.519	8.792	8.464
	7.444	18.089	7.796	4.07
	9.412	18.682	5.267	3.596
	10.562	20.788	6.939	3.831
	6.979	16.444	4.817	6.946
	4.791	21.318	10.638	4.646
	5.332	21.209	6.713	8.551
	5.638	13.602	5.88	6.846
	6.975	16.303	2.941	3.376
	5.93	17.292	5.476	4.498
	6.681	19.032	13.414	7.908
	1.866	12.529	9.951	4.903
	4.59	8.099	6.01	5.81
	8.916	19.277	4.869	6.136
	10.695	10.653	6.035	3.986
	3.407	21.326	6.811	5.087
	9.305	35.136	4.92	7.445
	6.519	6.625	3.984	11.687
	5.756	13.27	4.705	10.465
	5.882	12.495	11.886	4.757
	6.416	18.255	8.293	3.026
	4.189	12.527	16.143	3.386
	6.036	30.955	8.221	6.882
	8.462	8.009	7.207	17.39
	7.651	11.815	10.296	6.803
	4.724	8.684	7.766	8.882
	10.871	14.6	4.799	2.987
	1.715	22.108	4.715	7.257
	6.256	20.366	8.802	8.568
	9.145	17.001	6.073	15.012
	9.315	15.024	6.938	5.61
	5.277	14.27	8.266	6.888
	6.451	27.881	6.223	7.979
	7.624	32.225	4.084	4.48
	5.225	24.8	4.262	11.549
	10.763	6.289	8.936	14.958
	16.928	9.157	2.797	10.236
	5.97	5.083	9.699	9.1
	9.319	15.653	8.804	9.602
	2.434	22.558	10.685	5.405
	2.583	20.822	4.169	6.623
	6.879	9.381	5.13	4.843
	5.651	15.71	4.01	11.995
	7.047	21.052	13.132	13.544
	5.415	15.926	7.887	11.424
	4.963	19.984	8.695	8.85
	9.902	20.543	9.536	7.66
	9.157	17.46	5.799	9.154
	3.301	14.077	3.922	8.863
	6.507	21.314	12.563	5.97
	4.371	11.466	6.161	9.319
	12.396	16.063	6.578	2.434
	4.55	10.188	13.374	2.583
	6.679	13.706	10.938	6.879
	6.956	11.614	10.343	5.651
	5.868	16.498	10.027	7.047
	9.082	14.411	12.553	5.415
	7.784	18.923	16.232	4.963
	4.206	9.17	7.847	9.902
	5.62	18.749	11.705	9.157
	2.903	10.925	5.864	3.301
	5.472	19.63	3.833	6.507
	7.768	7.456	5.216	4.371
	4.328	19.211	13.805	12.396
	7.337	10.946	4.284	4.55
	5.219	23.409	15.608	6.679
	6.155	6.628	4.655	6.956
	4.911	11.063	10.248	5.868
	16.3	20.559	6.808	9.082
	3.687	11.643	5.088	7.784
	2.221	12.069	8.358	4.206
	16.34	6.72	10.062	5.62
	5.889	9.356	5.914	2.903
	8.365	5.93	8.414	5.472
	3.517	14.164	10.857	7.768
	2.598	14.154	8.743	4.328
	5.484	11.434	5.842	7.337
	4.816	12.14	5.51	5.219
	5.112	16.265	5.416	6.155
	6.897	24.873	5.885	4.911
	3.533	9.172	9.293	16.3
	3.82	9.521	6.004	3.687
	8.749	15.809	11.697	2.221
	5.382	13.163	10.609	16.34
	10.382	13.516	10.386	5.889
	3.16	7.1	10.518	8.365
	6.877	6.766	6.744	3.517
	3.451	10.946	7.493	2.598
	8.891	20.597	7.002	5.484
	3.19	4.984	5.918	4.816
	5.487	13.838	8.562	5.112
	4.154	15.186	5.664	6.897
	3.532	7.494	12.572	3.533
	4.101	11.322	11.903	3.82
	5.528	26.904	8.573	8.749
	5.425	13.022	9.341	5.382
	6.571	3.701	14.881	10.382
	2.937	6.061	11.595	3.16
	6.035	12.225	8.577	6.877
	3.512	6.328	14.776	3.451
	7.437	12.05	6.106	8.891
	6.338	14.48	6.116	3.19
	7.374	9.96	12.823	5.487
	13.906	14.828	11.158	4.154
	6.303	16.268	4.687	3.532
	12.021	7.495	8.587	4.101
	7.503	10.351	7.087	5.528
	4.746	5.675	7.768	5.425
	5.865	10.537	7.542	6.571
	13.102	21.094	15.687	2.937
	3.788	11.489	7.174	6.035
	4.352	11.053	15.981	3.512
	9.217	8.681	7.812	7.437
	3.148	6.506	5.168	6.338
	9.998	10.464	6.011	7.374
	5.901	10.794	11.382	13.906
	9.679	17.652	10.54	6.303
	5.002	4.393	7.242	12.021
	8.136	16.242	6.253	7.503
	7.475	9.443	9.956	4.746
	9.098	12.808	7.569	5.865
	8.95	18.562	6.25	13.102
	5.737	11.611	8.265	3.788
	3.713	16.362	6.712	4.352
	5.228	24.587	6.993	9.217
	7.173	13.362	6.478	3.148
	9.603	11.337	14.483	9.998
	7.458	12.81	6.945	5.901
	11.013	14.171	16.109	9.679
	6.67	15.365	10.085	5.002
	4.678	23.783	7.412	8.136
	5.517	14.591	9.114	7.475
	5.457	11.678	10.826	9.098
	5.093	9.886	12.979	8.95
	11.087	20.428	4.688	5.737
	6.736	15.204	10.373	3.713
	8.64	21.055	8.03	5.228
	4.295	14.013	10.182	7.173
	8.367	15.728	7.115	9.603
	7.933	6.634	7.362	7.458
	8.768	14.128	6.661	11.013
	11.22	6.518	6.07	6.67
	8.899	10.564	3.147	4.678
	5.802	15.458	5.508	5.517
	5.339	15.435	15.038	5.457
	8.369	9.036	12.681	5.093
	3.967	10.245	6.893	11.087
	9.078	13.778	8.577	6.736
	5.892	14.472	13.248	8.64
	12.031	8.183	9.723	4.295
	8.387	4.614	7.2	8.367
	3.713	14.295	3.035	7.933
	6.149	13.9	6.61	8.768
	4.901	11.037	11.936	11.22
	7.369	9.911	9.5	8.899
	6.881	14.699	12.347	5.802
	5.22	18.5	5.734	5.339
	6.119	7.813	5.696	8.369
	4.245	15.058	13.194	3.967
	6.451	24.713	8.167	9.078
	4.911	3.307	5.162	5.892
	4.931	9.555	7.572	12.031
	5.392	14.496	10.48	8.387
	12.304	9.211	6.147	3.713
	9.417	4.765	5.22	6.149
	5.499	8.589	10.441	4.901
	5.246	6.116	9.802	7.369
	5.539	10.863	7.728	6.881
	4.859	11.259	6.258	5.22
	5.029	12.521	8.622	6.119
	2.992	17.191	6.93	4.245
	8.418	9.879	9.371	6.451
	3.88	15.697	8.692	4.911
	10.648	20.995	11.902	4.931
	2.937	12.701	11.78	5.392
	4.07	8.36	9.076	12.304
	4.105	9.123	5.657	9.417
	4.257	7.053	9.921	5.499
	4.448	8.967	12.573	5.246
	8.952	13.574	9.571	5.539
	5.192	14.193	8.099	4.859
	4.654	17.525	10.319	5.029
	3.192	8.619	12.448	2.992
	3.929	31.454	12.466	8.418
	9.042	17.977	13.318	3.88
	6.321	19.258	9.066	10.648
	6.227	16.474	18.856	2.937
	5.899	16.97	7.869	4.07
	9.624	13.477	3.558	4.105
	5.327	13.776	9.034	4.257
	7.785	7.295	7.02	4.448
	4.699	10.135	9.954	8.952
	3.097	12.48	8.331	5.192
	5.164	14.436	7.579	4.654
	5.447	15.547	5.89	3.192
	7.478	4.359	3.461	3.929
	9.653	18.899	8.918	9.042
	5.275	17.513	15.317	6.321
	4.806	8.781	11.58	6.227
	4.543	17.152	4.311	5.899
	2.795	18.51	4.874	9.624
	4.473	8.592	5.158	5.327
	7.013	12.783	4.572	7.785
		8.065	3.687	4.699
		17.31	10.946	3.097
		18.39	5.488	5.164
		10.906	9.253	5.447
		22.628	11.738	7.478
		10.195	5.167	9.653
		14.75	4.58	5.275
		7.813	12.858	4.806
		22.018	7.821	4.543
		5.916	15.083	2.795
		16.533	4.058	4.473
		6.37	5.431	7.013
		12.16	3.81
		13.211	3.581
		10.621	5.069
		14.821	5.982
		11.871	7.689
		16.155	9.842
		14.187	7.123
		19.932	12.678
		8.151	7.736
		12.001	8.98
		7.301	7.809
		18.19	9.158
		14.335	5.56
		5.62	3.776
		12.854	11.001
		7.924	8.854
		18.928	9.537
		14.71	12.783
		16.925	9.831
		13.377	4.76
		6.795	10.502
		12.326	7.699
		20.004	8.847
		21.855	8.098
		10.833	6.005
		21.565	9.752
		14.874	8.764
		18.488	10.249
		15.947	5.641
		4.06
		18.155
		14.347
		12.038
		9.161
		8.695
		15.625
		8.855
		10.317
		7.445
		11.992
		10.62
		16.04
		13.078
		11.745
		16.005
		17.243
		10.153
		14.437
		10.324
		8.027
		15.681
		9.379
		14.601
		8.815

## Sheet: Data description
	Total tract length from replicate DNA fiber imaging
