# Supplementary material for: The SMC5/6 complex prevents genotoxicity upon APOBEC3A-mediated replication stress
Source: EMBO J. 2024 Jun 17;43(15):3240–55. doi: 10.1038/s44318-024-00137-x (PMC11294446; doi:10.1038/s44318-024-00137-x)
Supplement: Supplementary file 11 — Source data Fig. 7 [file 44318_2024_137_MOESM11_ESM.zip › Figure 7/7B/Panel 7b Image quantification.xlsx]

## Sheet: Total tract length
dox- S1-	dox- S1+	dox+ S1-	dox+ S1+
19.561	14.342	35.295	11.693
21.938	23.327	30.975	10.164
16.111	23.968	21.742	8.113
24.296	21.61	21.555	15.39
21.022	21.469	11.626	11.266
10.725	26.956	34.397	8.355
15.983	20.301	21.102	11.768
12.462	11.876	35.982	18.401
19.405	14.389	18.915	14.157
16.791	10.85	13.244	5.301
13.173	12.004	23.602	10.663
14.225	6.375	34.198	16.462
21.842	10.487	18.141	4.848
13.118	30.354	28.201	10.112
19.021	17.779	28.842	15.533
23.178	10.157	29.406	8.764
25.385	9.665	27.684	13.218
25	6.422	13.413	11.127
14.016	14.709	16.783	11.191
17.322	17.816	32.741	16.762
9.353	14.865	7.2	7.995
9.866	8.677	8.267	7.531
20.901	17.987	24.581	14.978
20.741	24.444	22.697	11.19
10.21	25.721	29.27	12.696
21.384	5.437	22.25	14.573
11.373	15.344	20.514	16.451
9.632	6.307	20.348	8.937
23.629	19.024	22.263	8.865
24.902	6.231	16.631	11.072
26.642	11.719	10.117	5.23
20.045	10.772	30.003	11.949
17.303	20.071	22.507	15.892
19.544	10.652	12.441	12.207
26.081	14.443	42.687	12.235
21.071	7.43	17.831	10.444
17.686	11.05	21.229	14.454
14.794	19.848	24.175	10.163
19.493	27.92	23.448	9.589
10.567	23.833	24.631	9.751
17.606	8.527	16.734	7.522
9.82	10.476	28.523	6.291
12.198	16.179	16.933	8.593
8.5	22.224	30.161	21.359
6.16	15.766	14.105	15.466
10.034	14.376	22.339	31.154
19.041	19.537	16.707	32.777
15.616	10.194	8.879	6.296
8.336	21.874	16.791	4.704
15.049	10.614	16.364	14.57
24.047	22.276	11.293	15.23
11.718	13.763	6.331	14.68
11.898	16.901	6.834	15.83
6.971	26.331	20.355	6.449
18.245	5.686	28.415	12.783
32.129	25.656	15.126	13.586
20.343	21.475	6.338	11.324
22.076	11.841	6.708	14.283
26.682	23.806	12.535	11.07
13.843	14.082	20.282	10.179
21.537	10.348	22.709	10.333
13.296	15.77	24.437	18.821
25.455	19.185	16.831	10.714
22.74	16.935	17.328	15.173
26.456	10.111	25.162	17.21
10.816	25.976	4.362	15.446
12.544	8.91	34.584	17.412
11.358	10.534	32.331	17.219
8.5	18.996	31.695	8.368
19.633	18.003	18.698	11.157
13.898	19.111	29.669	12.303
19.044	30.928	46.056	23.331
23.475	13.488	28.642	11.518
21.709	22.028	26.14	13.893
17.329	9.144	22.668	17.342
19.205	13.759	15.91	15.612
8.361	10.96	18.445	11.748
26.368	23.253	24.635	15.09
8.69	21.458	31.486	14.282
22.569	25.742	18.897	13.363
17.065	26.094	16.13	13.341
15.885	14.929	29.996	10.39
16.227	16.431	11.321	28.742
16.511	22.252	10.027	14.276
9.061	21.712	21.854	12.896
9.311	20.152	10.521	12.556
19.297	19.974	42.442	13.856
19.306	16.376	14.585	11.499
18.395	23.516	22.694	14.395
23.607	17.943	7.624	5.812
30.448	8.702	27.795	17.98
29.48	7.487	1.944	18.208
6.689	15.627	10.604	14.632
22.217	18.528	12.146	14.127
14.257	11.115	30.232	15.196
13.84	20.196	27.27	13.222
15.617	16.454	36.945	26.733
17.667	14.548	8.067	18.428
19.652	16.823	5.104	17.711
14.886	30.965	14.291	14.504
24.571	11.472	13.529	11.262
8.268	19.552	8.596	19.765
14.269	14	11.465	10.62
12.474	8.213	6.003	11.222
11.087	12.395	6.095	14.152
15.566	24.227	13.678	10.253
30.919	18.69	13.456	3.41
12.709	14.481	13.06	16.498
14.622	17.451	8.485	10.726
14.104	15.992	14.668	7.677
14.651	13.053	30.802	5.181
26.192	15.845	23.954	12.369
14.231	16.849	17.743	28.189
12.562	7.979	34.588	15.427
15.72	12.082	3.532	25.964
22.671	15.262	13.865	18.811
34.205	14.812	9.627	22.263
14.624	23.26	7.2	18.661
22.502	22.075	17.803	26.165
13.106	20.932	25.899	19.99
23.276	22.4	8.89	16.172
15.67	23.122	15.542	7.486
9.133	14.347	17.531	23.573
7.022	25.966	14.382	19.508
18.472	11.342	29.4	11.88
15.202	17.76	18.523	9.434
24.145	25.661	11.662	31.819
17.584	22.07	16.053	14.866
20.619	17.08	16.629	8.952
15.531	16.549	9.72	12.628
7.513	8.126	23.055	20.601
17.21	9.364	13.811	5.88
20.557	17.686	15.023	15.924
15.287	18.499	28.244	7.6
19.268	16.163	27.221	9.023
12.664	14.55	28.628	34.333
12.778	11.82	38.937	15.267
9.706	24.924	10.676	14.504
12.792	20.097	19.142	20.28
15.639	9.106	16.387	22.98
12.14	17.566	22.052	19.405
14.674	6.626	15.794	12.376
14.362	24.016	23.699	10.454
9.284	24.053	16.015	25.991
21.978	20.964	11.704	20.055
11.174	16.705	20.292	13.953
17.303	27.031	6.968	16.664
26.339	19.22	17.634	23.625
21.37	18.863	20.1	13.868
20.088	18.926	19.8	10.329
10.779	6.272	20.684	10.483
26.54	11.161	9.626	10.045
6.421	18.474	16.907	13.323
11.533	21.557	18.412	26.432
16.996	16.67	15.411	13.739
10.709	8.358	19.738	4.232
	13.534	20.713	11.74
	20.631	6.763	14.2
	16.667	8.098	9.534
	14.17	24.294	17.438
	14.935	12.089	6.337
	5.805	12.902	22.499
	13.558		6.683
	18.169		14.466
	10.409
	9.268
	15.67
	14.141
	9.023
	16.522
25.873	6.678	35.41	16.998
14.25	23.13	25.85	11.982
5.198	9.929	30.667	15.017
11.814	13.022	18.921	15.721
16.762	11.111	23.949	4.158
15.688	11.132	10.676	7.317
14.022	13.194	16.24	8.949
13.03	9.674	31.593	9.101
14.744	12.981	25.03	10.487
20.843	19.567	14.749	15.529
13.059	10.602	32.003	18.653
17.012	10.405	20.055	9.563
20.894	18.726	13.739	5.367
17.832	24.264	22.644	11.851
16.89	18.54	14.988	13.959
17.675	10.475	29.793	9.023
12.221	15.641	14.497	6.542
17.751	16.502	19.91	7.333
17.73	10.371	14.665	7.459
16.363	18.082	17.971	9.204
14.704	14.581	28.412	11.168
14.41	8.076	32.302	7.115
22.858	15.138	23.555	8.678
18.198	23.397	15.552	12.128
14.069	25.867	21.484	4.835
16.261	10.829	28.57	14.354
12.396	14.539	24.252	6.25
15.443	17.578	31.933	8.184
17.739	14.235	22.178	7.797
13.667	14.57	27.807	8.47
14.7	27.075	22.154	8.304
4.908	19.319	24.385	8.373
17.858	10.258	15.225	14.71
12.579	10.991	33.338	14.556
14.179	16.863	17.868	16.358
14.306	16.446	34.752	10.235
19.595	18.709	20.91	8.907
21.26	18.688	25.286	17.259
20.276	25.4	37.858	6.672
20.285	24.071	22.69	3.888
22.83	16.247	39.343	6.752
16.157	12.242	26.683	11.59
20.913	15.357	20.399	10.574
3.799	7.921	22.042	8.828
14.44	9.88	25.166	22.066
21.789	11.545	28.758	12.176
14.559	8.688	27.317	18.358
18.437	12.271	33.475	14.412
15.193	10.104	27.37	9.648
18.079	15.422	33.378	14.997
21.854	20.398	22.54	9.043
7.503	12.535	27.487	21.43
17.255	12.706	17.215	15.463
17.086	11.966	23.794	20.291
9.906	8.965	23.946	17.079
8.011	13.861	20.302	14.875
14.643	18.787	25.769	16.761
17.528	11.329	25.582	15.406
14.329	23.571	37.318	13.855
14.121	13.108	19.44	13.132
12.529	18.114	9.216	12.878
13.144	16.054	34.7	10.353
17.209	13.701	21.865	13.708
17.497	18.892	25.064	14.44
8.442	6.991	17.375	15.269
27.297	7.872	16.269	7.606
22.01	10.4	26.73	7.553
18.861	16.738	26.107	19.219
16.47	10.069	14.086	7.505
8.17	17.213	17.225	14.498
16.594	28.65	25.124	10.448
25.406	6.693	22.003	12.217
25.238	18.316	8.045	9.903
14.994	13.354	12.252	8.78
14.506	6.093	31.424	13.203
14.301	3.407	44.426	11.339
11.666	26.13	24.719	13.417
8.018	14.237	22.037	11.854
18.472	11.948	24.589	2.821
18.096	17.075	5.687	13.323
16.443	23.117	21.507	18.537
16.983	16.74	15.649	16.858
15.535	8.505	30.633	10.57
25.514	17.277	6.284	32.622
21.713	17.861	22.134	18.816
20.827	15.75	13.929	6.19
5.872	17.752	27.231	11.115
15.396	10.45	33.728	39.055
23.743	15.879	19.828	12.574
19.652	7.016	29.803	16.84
4.561	17.577	22.812	13.533
7.866	13.009	25.442	10.275
8.941	11.69	24.729	12.214
12.348	13.486	24.309	19.212
8.67	19.57	23.763	5.278
8.559	19.807	31.047	17.548
13.23	16.238	23.017	6.943
21.031	11.94	38.312	18.738
7.317	12.684	15.704	23.688
5.797	20.17	39.928	13.433
10.989	9.652	30.959	10.819
21.442	13.724	19.652	16.556
15.06	21.329	21.977	20.815
19.336	15.571	21.509	15.341
12.761	12.767	15.419	15.199
21.067	9.537	16.406	20.727
24.699	19.664	22.997	24.915
22.01	10.33	9.84	13.35
18.558	23.39	39.508	19.361
20.959	9.828	36.333	11.754
17.716	13.078	32.417	10.02
14.82	15.341	40.485	17.965
14.842	11.609	26.675	9.39
13.635	15.828	11.836	9.236
8.823	10.889	34.322	12.29
22.232	6.297	8.718	13.929
9.917	17.741	25.633	13.798
20.003	18.031	35.142	10.784
21.587	10.781	35.792	18.678
13.276	11.305	30.432	16.005
25.897	17.627	30.255	12.972
17.902	10.489	34.192	15.89
10.526	13.852	24.592	21.564
23.584	12.659	5.953	24.319
21.614	11.542	21.621	19.205
17.255	18.079	31.94	19.451
16.005	12.485	18.319	23.374
12.408	13.651	9.151	15.503
18.931	21.444	12.04	13.868
16.123	15.793	17.836	23.397
19.778	18.38	29.556	17.556
13.821	12.695	34.575	15.074
7.019	16.089	18.192	3.556
17.949	15.205	21.194	11.451
19.444	15.07	17.274	14.114
17.329	17.776	21.338	12.746
19.69	14.546	40.784	13.102
13.114	15.468	17.906	8.473
15.057	15.992	27.939	11.645
20.242	14.03	20.785	17.517
14.648	10.154	19.455	8.409
19.589	16.593	16.457	10.624
18.664	11.608	20.7	13.145
7.454	11.887	21.671	13.5
19.176	20.401	11.825	8.835
15.532	18.5	28.317	15.931
20.188	13.961	4.816	10.279
14.57	16.018	30.954	14.717
21.466	17.462	37.792	9.834
9.386	14.668	19.087	8.699
16.838	14.138	15.407	8.797
14.979	14.164	27.69	12.368
20.307	13.508	20.854	15.498
15.079	17.714	30.293	18.472
16.312	13.634	10.748	22.054
	13.764	17.093	10.986
	16.401	23.286	14.502
	18.169		14.948
	12.501		18.958
	14.336		8.703
	19.863		15.758
	19.426		20.044
	11.237		22.056
	14.11		16.215
	17.599		9.89
	16.365		10.063
	17.937		9.66
	13.276		14.9
	16.95		10.438
	16.309		16.477
	15.802		13.1385
	8.072
	9.451
	9.489
	12.518
	13.823
	17.732
	13.497
	12.984
	12.479
	15.597
	19.6
	23.543
	9.212
	15.77
	14.174
	13.598
	19.317
	17.838
	18.751
	14.381
	10.258
	20.882
	15.86
	9.646
	19.138
	15.17
	14.539
11.891	17.086	20.183	18.283
18.025	16.704	11.225	21.35
25.908	11.536	9.948	24.658
12.897	19.167	15.845	21.576
14.692	13.073	21.561	15.107
32.518	16.86	21.154	26.304
11.64	19.048	22.828	19.574
12.504	20.762	14.323	26.168
15.483	15.881	19.517	29.81
14.256	24.151	25.359	24.598
19.881	25.144	22.098	5.569
17.903	21.482	17.256	38.229
22.787	21.777	18.376	9.678
17.908	20.201	15.18	11.057
21.133	22.327	32.411	15.598
7.74	15.651	7.21	8.324
14.922	10.565	12.206	8.566
23.865	7.827	30.928	9.027
22.118	15.671	19.693	25.953
24.456	21.934	15.262	30.291
7.251	21.791	21.237	8.061
14.998	18.008	21.658	6.844
10.234	10.842	14.411	4.835
17.584	11.633	10.316	20.967
9.958	12.459	11.954	18.86
9.853	10.985	14.963	14.048
10.353	20.923	13.71	13.861
15.572	16.684	19.673	21.025
21.162	17.713	15.465	31.357
16.948	10.235	29.051	21.985
19.721	12.555	28.89	27.217
9.903	21.037	33.841	26.423
15.123	21.717	23.533	23.701
15.003	12.883	16.678	18.78
11.353	19.804	32.164	18.092
12.878	15.041	17.411	8.993
15.679	9.932	20.536	13.608
27.069	19.741	15.082	18.597
15.127	4.453	27.004	27.73
4.278	12.809	20.215	20.055
19.356	10.558	26.672	12.707
12.941	14.001	27.515	15.82
14.432	20.371	20.13	20.264
17.225	15.631	14.995	25.28
21.897	7.762	17.04	19.561
20.916	24.208	27.341	29.257
14.244	10.378	27.466	8.983
19.103	11.271	14.651	28.997
10.474	12.059	18.781	18.669
11.888	14.412	17.045	15.757
21.443	14.556	27	16.673
22.338	6.142	20.249	21.197
19.641	11.945	30.211	18.342
16.654	12.715	21.657	9.39
12.629	10.434	23.044	13.73
15.077	15.018	15.676	14.026
14.133	15.644	27.637	22.338
24.582	14.971	31.766	8.659
9.557	11.138	16.332	10.191
11.939	10.976	29.262	19.03
31.619	17.552	15.411	30.33
20.683	22.101	16.439	16.422
19.898	20.138	17.729	15.133
13.273	8.776	20.521	18.217
15.652	17.501	22.171	22.493
19.306	14.761	17.621	19.926
18.421	20.099	12.083	9.294
19.504	12.998	28.17	18.613
23.56	17.15	11.545	21.777
7.339	15.847	20.903	18.022
18.601	20.431	19.4	10.262
12.029	19.297	18.323	19.415
12.956	16.486	32.324	29.739
12.496	16.043	16.281	25.354
17.931	16.466	14.23	17.985
27.666	11.214	16.948	23.038
19.963	16.951	11.153	25.785
17.799	13.259	9.53	20.056
21.639	15.874	12.714	19.695
24.161	24.706	18.286	12.617
17.036	11.623	27.122	17.691
20.763	10.571	25.853	12.499
19.128	14.44	23.64	17.073
17.51	19.634	15.301	9.503
14.032	22.612	20.861	21.108
29.116	14.413	16.857	11.87
21.83	13.973	25.983	25.577
17.239	13.608	21.916	18.889
9.099	15.662	17.598	7.267
10.059	18.475	22.006	6.653
19.843	24.835	27.746	10.15
15.868	16.911	28.466	10.453
22.049	16.279	30.607	20.669
20.127	12.806	19.688	15.516
12.362	18.735	19.448	13.901
9.255	18.186	17.755	18.531
28.931	21.673	21.58	13.222
16.177	19.649	29.652	14.932
6.891	12.923	17.581	15.714
12.367	9.277	10.728	14.22
9.148	18.7	18.657	8.795
14.539	10.065	19.313	15.198
8.678	11.403	14.896	4.307
12.038	16.258	9.39	28.421
16.504	4.07	18.819	7.344
14.979	25.497	17.835	13.953
15.985	10.297	19.546	11.674
16.019	13.065	16.958	28.568
24.183	18.922	31.928	28.203
16.647	9.909	32.466	32.206
20.974	17.064	18.474	25.44
11.633	13.226	29.192	13.161
9.634	11.019	25.438	19.703
11.745	24.375	18.441	13.538
19.04	14.052	16.12	19.321
21.662	19.095	18.688	22.102
14.271	5.602	23.247	7.606
11.962	19.59	27.394	6.937
6.555	15.116	35.1	21.279
12.591	18.296	26.726	28.194
20.232	18.724	25.523	11.885
11.525	10.824	24.445	20.753
21.951	12.124	14.683	12.435
24.868	12.546	16.254	15.057
28.809	15.165	22.291	21.934
21.741	18.465	21.199	21.014
23.755	13.546	27.415	10.63
15.553	26.783	27.18	21.59
17.537	18.814	29.892	15.547
12.782	8.425	16.988	19.562
12.514	15.9	22.451	24.447
15.636	12.528	12.11	21.573
18.186	20.706	10.51	4.863
9.299	17.214	13.155	37.838
10.54	6.891	26.29	14.181
23.456	6.614	33.184	22.382
20.519	19.231	16.76	8.712
14.966	19.481	20.084	19.236
9.894	18.27	7.08	25.049
8.368	16.589	32.977	15.255
16.313	21.534	32.351	9.938
14.234	15.725	12.972	4.733
22.02	12.894	22.655	15.813
18.806	12.728	24.776	26.587
22.043	20.44	18.868	14.202
13.406	15.268	17.673	14.91
12.314	15.572	10.562	19.399
12.344	16.4	7.496	22.898
15.518	15.873	19.161	16.603
20.377	19.57	22.109	22.142
16.059	21.103	19.417	18.3125
22.781	12.168	21.77
9.688	19.837	38.357
16.373	11.79	11.497
24.319	15.24	28.055
29.32	17.306	25.65
15.889	22.131	31.543
24.98	18.613	24.103
17.742	16.289	26.483
21.808	18.071	15.14
23.352	11.48	21.572
20.969	23.382	18.058
9.393	27.551	27.782
15.299	17.576	29.106
12.518	20.74	24.03
8.439	21.594	18.514
17.993	12.13	22.978
16.059	12.541	37.934
	19.764	15.411
	13.304	20.084
	10.816
	15.874

## Sheet: Data description
	Total tract length from biological triplicates of DNA fiber imaging
